# Supplementary material for: Evolutionary and functional dynamics of a leishmanolysin-like immune multigene family during early infection in Philasterides dicentrarchi
Source: Front Immunol. 2026 Jul 7;17:1864431. doi: 10.3389/fimmu.2026.1864431 (PMC13384842; doi:10.3389/fimmu.2026.1864431)
Supplement: Supplementary Table 1 — List of genomic scaffolds identified in the Philasterides dicentrarchi genome assembly. Each scaffold (PZ268680–PZ268694) represents an individual assembled sequence derived from de novo genome reconstruction. These scaffolds were used as reference sequences for downstream analyses, including repeat annotation, gene prediction, and functional characterization of surface-associated protein families. [file Table1.xlsx]

## Sheet: Sheet1
LSF_ID	T0H	T1H	T2H	T3H	Mean	Max	Min	log2FC_T3_vs_T0	Trend
LSF1	1.91986	0.285817	7.14487	20.7533	7.52597	20.7533	0.285817	2.89726	Up
LSF2	1.90599	0.054398	8.13182	7.73312	4.45633	8.13182	0.054398	1.58747	Up
LSF3	4.87421	2.84143	2.89289	5.38025	3.99719	5.38025	2.84143	0.119217	Stable
LSF4	0.298703	0.355117	0.043469	2.80075	0.874509	2.80075	0.043469	1.54921	Up
LSF5	0.257494	0	1.51539	14.6949	4.11695	14.6949	0	3.64167	Up
LSF6	0.756529	0.04506	3.14539	3.3913	1.83457	3.3913	0.04506	1.32192	Up
LSF7	83.8467	38.7864	41.131	149.469	78.3083	149.469	38.7864	0.826537	Stable
LSF8	20.5945	11.9159	10.8614	9.34144	13.1783	20.5945	9.34144	-1.06222	Down
LSF9	3.1938	0.073318	11.474	2.96081	4.42549	11.474	0.073318	-0.0824615	Stable
LSF10	9.94074	5.29863	3.71893	8.7986	6.93922	9.94074	3.71893	-0.159063	Stable
LSF11	142.475	78.3863	87.5719	155.212	115.911	155.212	78.3863	0.122701	Stable
LSF12	27.8851	19.9469	17.9235	9.43672	18.798	27.8851	9.43672	-1.46866	Down
LSF13	0.248943	0	1.63435	6.66925	2.13814	6.66925	0	2.61838	Up
LSF14	14.8476	9.6213	8.45137	5.08275	9.50077	14.8476	5.08275	-1.38147	Down
LSF15	20.969	11.4701	11.2799	1.01896	11.1845	20.969	1.01896	-3.44378	Down
