# Supplementary material for: Evolutionary and functional dynamics of a leishmanolysin-like immune multigene family during early infection in Philasterides dicentrarchi
Source: Front Immunol. 2026 Jul 7;17:1864431. doi: 10.3389/fimmu.2026.1864431 (PMC13384842; doi:10.3389/fimmu.2026.1864431)
Supplement: Supplementary Table 2 — Transcriptomic profiling of leishmanolysin-like (LSF) genes during early infection in Philasterides dicentrarchi. Supplementary Table 2 summarizes the transcript abundance of the 16 identified LSF genes (LSF1–LSF16) across early infection time points (1 h, 2 h, and 4 h post-infection), expressed as transcripts per million (TPM). Values are shown for each biological replicate, allowing assessment of expression consistency and variability. Overall, LSF genes exhibit a coordinated transcriptional response characterized by high expression levels at 1 h post-infection, followed by a general decrease at later time points. However, individual genes display distinct expression dynamics, reflecting functional divergence within the family. This dataset provides the quantitative basis for the temporal expression analyses presented in Figures 4, 5 (heatmap and temporal profiles) and supports the conclusion that LSF genes are rapidly activated during the early stages of host infection. [file Table2.xlsx]

## Sheet: Sheet1
Accession	Description	MW (kDa)	Coverage (%)	Total peptides	Unique peptides (protein)	Unique peptides (MS)	Mean -10LgP	Mean Area	PTM	Evidence
AAA30110.1	beta-tubulin (macronuclear) [Tetrahymena thermophila]	49.5708	51.24	26	1	32	24.7132	6732.17	Carbamidomethylation; Deamidation (NQ); Oxidation (M)	High
>pdb|6U0H|B Chain B, Tubulin beta chain	Chain B, Tubulin beta chain	49.5708	51.24	26	1	32	24.7132	6732.17	Carbamidomethylation; Deamidation (NQ); Oxidation (M)	High
CAK87728.1	unnamed protein product (macronuclear) [Paramecium tetraurelia]	49.4557	51.36	26	1	32	24.7132	6732.17	Carbamidomethylation; Deamidation (NQ); Oxidation (M)	High
EAS02761.1	tubulin (macronuclear) [Tetrahymena thermophila SB210]	49.5708	51.24	26	1	32	24.7132	6732.17	Carbamidomethylation; Deamidation (NQ); Oxidation (M)	High
>pdb|8G2Z|BF Chain BF, Tubulin beta chain	Chain BF, Tubulin beta chain	49.5708	51.24	26	1	32	24.7132	6732.17	Carbamidomethylation; Deamidation (NQ); Oxidation (M)	High
AAA30111.1	beta-tubulin (macronuclear) [Tetrahymena thermophila]	49.5708	51.24	26	1	32	24.7132	6732.17	Carbamidomethylation; Deamidation (NQ); Oxidation (M)	High
CAK68048.1	unnamed protein product (macronuclear) [Paramecium tetraurelia]	49.4557	51.36	26	1	32	24.7132	6732.17	Carbamidomethylation; Deamidation (NQ); Oxidation (M)	High
>pdb|8SF7|DN Chain DN, Tubulin beta chain	Chain DN, Tubulin beta chain	49.5708	51.24	26	1	32	24.7132	6732.17	Carbamidomethylation; Deamidation (NQ); Oxidation (M)	High
CAA31257.1	unnamed protein product [Tetrahymena pyriformis]	49.5698	51.24	26	1	32	24.7132	6732.17	Carbamidomethylation; Deamidation (NQ); Oxidation (M)	High
XP_001455125.1	uncharacterized protein GSPATT00021361001 [Paramecium tetraurelia]	49.4557	51.36	26	1	32	24.7132	6732.17	Carbamidomethylation; Deamidation (NQ); Oxidation (M)	High
CAE75646.1	beta-tubulin [Paramecium tetraurelia]	49.4557	51.36	26	1	32	24.7132	6732.17	Carbamidomethylation; Deamidation (NQ); Oxidation (M)	High
>pdb|8G2Z|VJ Chain VJ, Tubulin beta chain	Chain VJ, Tubulin beta chain	49.5708	51.24	26	1	32	24.7132	6732.17	Carbamidomethylation; Deamidation (NQ); Oxidation (M)	High
QBH22542.1	I1 beta-tubulin 1 [Philasterides dicentrarchi]	49.5838	51.24	26	1	32	24.7132	6732.17	Carbamidomethylation; Deamidation (NQ); Oxidation (M)	High
XP_001025231.1	tubulin [Tetrahymena thermophila SB210]	49.5708	51.24	26	1	32	24.7132	6732.17	Carbamidomethylation; Deamidation (NQ); Oxidation (M)	High
CAE75645.1	beta-tubulin [Paramecium tetraurelia]	49.4557	51.36	26	1	32	24.7132	6732.17	Carbamidomethylation; Deamidation (NQ); Oxidation (M)	High
CAA47663.1	betaPT1 [Paramecium tetraurelia]	49.4557	51.36	26	1	32	24.7132	6732.17	Carbamidomethylation; Deamidation (NQ); Oxidation (M)	High
XP_001023006.1	tubulin [Tetrahymena thermophila SB210]	49.5708	51.24	26	1	32	24.7132	6732.17	Carbamidomethylation; Deamidation (NQ); Oxidation (M)	High
>pdb|6U0U|L Chain L, Tubulin beta chain	Chain L, Tubulin beta chain	49.5708	51.24	26	1	32	24.7132	6732.17	Carbamidomethylation; Deamidation (NQ); Oxidation (M)	High
XP_001435445.1	uncharacterized protein GSPATT00036831001 [Paramecium tetraurelia]	49.4557	51.36	26	1	32	24.7132	6732.17	Carbamidomethylation; Deamidation (NQ); Oxidation (M)	High
>pdb|8G2Z|EJ Chain EJ, Tubulin beta chain	Chain EJ, Tubulin beta chain	49.5708	51.24	26	1	32	24.7132	6732.17	Carbamidomethylation; Deamidation (NQ); Oxidation (M)	High
BAB63218.1	beta-tubulin [Paramecium caudatum]	49.4557	51.36	26	1	32	24.7132	6732.17	Carbamidomethylation; Deamidation (NQ); Oxidation (M)	High
EAS04986.1	tubulin (macronuclear) [Tetrahymena thermophila SB210]	49.5708	51.24	26	1	32	24.7132	6732.17	Carbamidomethylation; Deamidation (NQ); Oxidation (M)	High
>pdb|6U0U|K Chain K, Tubulin beta chain	Chain K, Tubulin beta chain	49.5708	51.24	26	1	32	24.7132	6732.17	Carbamidomethylation; Deamidation (NQ); Oxidation (M)	High
>pdb|8G2Z|QH Chain QH, Tubulin beta chain	Chain QH, Tubulin beta chain	49.5708	51.24	26	1	32	24.7132	6732.17	Carbamidomethylation; Deamidation (NQ); Oxidation (M)	High
KRX00055.1	Tubulin/FtsZ, GTPase domain [Pseudocohnilembus persalinus]	49.5899	48.98	25	1	32	24.7132	6732.17	Carbamidomethylation; Deamidation (NQ); Oxidation (M)	High
XP_004027341.1	hypothetical protein IMG5_185210 [Ichthyophthirius multifiliis]	47.6697	49.41	25	1	32	24.7132	6732.17	Carbamidomethylation; Deamidation (NQ); Oxidation (M)	High
EGR28164.1	tubulin beta, putative [Ichthyophthirius multifiliis]	49.5558	47.4	25	1	32	24.7132	6732.17	Carbamidomethylation; Deamidation (NQ); Oxidation (M)	High
XP_004037636.1	tubulin beta, putative [Ichthyophthirius multifiliis]	49.5558	47.4	25	1	32	24.7132	6732.17	Carbamidomethylation; Deamidation (NQ); Oxidation (M)	High
XP_004027509.1	tubulin beta, putative [Ichthyophthirius multifiliis]	49.5558	47.4	25	1	32	24.7132	6732.17	Carbamidomethylation; Deamidation (NQ); Oxidation (M)	High
EGR27996.1	hypothetical protein IMG5_185210 [Ichthyophthirius multifiliis]	47.6697	49.41	25	1	32	24.7132	6732.17	Carbamidomethylation; Deamidation (NQ); Oxidation (M)	High
EGR33650.1	tubulin beta, putative [Ichthyophthirius multifiliis]	49.5558	47.4	25	1	32	24.7132	6732.17	Carbamidomethylation; Deamidation (NQ); Oxidation (M)	High
CAA31258.1	beta-tubulin [Tetrahymena pyriformis]	49.5238	47.86	22	1	32	24.7132	6732.17	Carbamidomethylation; Deamidation (NQ); Oxidation (M)	High
AAA29123.1	beta-tubulin [Moneuplotes crassus]	49.9252	32.74	19	1	32	24.7132	6732.17	Deamidation (NQ); Oxidation (M)	High
ACN61490.1	beta-tubulin T2 (macronuclear) [Euplotes focardii]	49.7921	29.73	18	1	32	24.7132	6732.17	Deamidation (NQ); Oxidation (M)	High
BAG12798.1	putative beta-tubulin, partial [Sorogena stoianovitchae]	48.2634	31.48	17	1	32	24.7132	6732.17	Deamidation (NQ); Oxidation (M)	High
AIA82426.1	beta-tubulin-like protein 05 [Stentor coeruleus]	49.5637	31.15	17	1	32	24.7132	6732.17	Deamidation (NQ); Oxidation (M)	High
CAK66108.1	unnamed protein product (macronuclear) [Paramecium tetraurelia]	24.0803	51.43	17	1	32	24.7132	6732.17	Carbamidomethylation; Deamidation (NQ); Oxidation (M)	High
XP_001433505.1	uncharacterized protein GSPATT00035237001 [Paramecium tetraurelia]	24.0803	51.43	17	1	32	24.7132	6732.17	Carbamidomethylation; Deamidation (NQ); Oxidation (M)	High
AAB31932.1	beta-tubulin (macronuclear) [Euplotes focardii]	49.8072	26.8	16	1	32	24.7132	6732.17	Deamidation (NQ); Oxidation (M)	High
AIA82427.1	beta-tubulin-like protein 06 [Stentor coeruleus]	49.5637	27.77	13	1	32	24.7132	6732.17	Deamidation (NQ); Oxidation (M)	High
AIA82425.1	beta-tubulin-like protein 04 [Stentor coeruleus]	49.5778	27.77	13	1	32	24.7132	6732.17	Deamidation (NQ); Oxidation (M)	High
AIA82422.1	beta-tubulin-like protein 01 [Stentor coeruleus]	53.2211	26.06	13	1	32	24.7132	6732.17	Deamidation (NQ); Oxidation (M)	High
AIA82424.1	beta-tubulin-like protein 03 [Stentor coeruleus]	49.5778	27.77	13	1	32	24.7132	6732.17	Deamidation (NQ); Oxidation (M)	High
AIA82423.1	beta-tubulin-like protein 02 [Stentor coeruleus]	49.5918	27.77	13	1	32	24.7132	6732.17	Deamidation (NQ); Oxidation (M)	High
ACN61489.1	beta-tubulin (macronuclear) [Euplotes raikovi]	49.6358	24.83	13	1	32	24.7132	6732.17	Oxidation (M)	High
CAI84508.1	Beta tubulin, partial [Nyctotherus ovalis]	22.251	26.29	9	1	32	24.7132	6732.17	Deamidation (NQ); Oxidation (M)	High
KRX09566.1	Tubulin/FtsZ, C-terminal [Pseudocohnilembus persalinus]	13.2317	35.96	5	1	32	24.7132	6732.17	Deamidation (NQ); Oxidation (M)	High
CAE1098513.1	unnamed protein product, partial [Schmidingerella taraikaensis]	50.2478	9.6	4	1	32	24.7132	6732.17	Carbamidomethylation; Oxidation (M)	High
CAI84506.1	Beta tubulin, partial [Nyctotherus ovalis]	12.7602	9.09	1	1	32	24.7132	6732.17	Oxidation (M)	High
AEB96255.1	heat shock protein 70 [Miamiensis avidus]	72.2399	37.37	27	20	30	26.4778	6414.33	Carbamidomethylation; Deamidation (NQ)	High
KRX05182.1	hypothetical protein PPERSA_06816 [Pseudocohnilembus persalinus]	72.4728	14.87	10	4	30	26.4778	6414.33		High
EAR92018.1	heat shock 70 kDa protein (macronuclear) [Tetrahymena thermophila SB210]	71.4413	8.13	7	1	30	26.4778	6414.33		High
XP_001012263.1	heat shock 70 kDa protein [Tetrahymena thermophila SB210]	71.4413	8.13	7	1	30	26.4778	6414.33		High
XP_001016243.1	heat shock 70 kDa protein [Tetrahymena thermophila SB210]	71.1604	8.36	5	2	30	26.4778	6414.33		High
EAR95998.1	heat shock 70 kDa protein (macronuclear) [Tetrahymena thermophila SB210]	71.1604	8.36	5	2	30	26.4778	6414.33		High
AFI49446.1	heat shock protein 70 kDa [Tetrahymena thermophila]	71.1604	8.36	5	2	30	26.4778	6414.33		High
XP_001030499.1	heat shock 70 kDa protein [Tetrahymena thermophila SB210]	71.6407	6.2	4	1	30	26.4778	6414.33		High
EAR82836.1	heat shock 70 kDa protein (macronuclear) [Tetrahymena thermophila SB210]	71.6407	6.2	4	1	30	26.4778	6414.33		High
CAF8343735.1	TPA_asm: unnamed protein product, partial [uncultured Stichotrichia]	71.2577	4.44	3	1	30	26.4778	6414.33		High
AED86994.1	heat shock protein 70 (macronuclear) [Sterkiella histriomuscorum]	71.0977	4.45	3	1	30	26.4778	6414.33		High
CAD8063921.1	unnamed protein product [Paramecium primaurelia]	55.9347	2.45	1	1	30	26.4778	6414.33		High
ADU54554.1	cytosol-type hsp70 4, partial [Paramecium caudatum]	50.5087	2.61	1	1	30	26.4778	6414.33		High
CAD8063939.1	unnamed protein product [Paramecium primaurelia]	60.243	2.27	1	1	30	26.4778	6414.33		High
CAD8163244.1	unnamed protein product [Paramecium pentaurelia]	71.5976	1.9	1	1	30	26.4778	6414.33		High
CAD8063937.1	unnamed protein product [Paramecium primaurelia]	71.648	1.9	1	1	30	26.4778	6414.33		High
CAE1112571.1	unnamed protein product, partial [Euplotes focardii]	72.6179	1.79	1	1	30	26.4778	6414.33		High
ABA26935.1	beta-tubulin [Pseudocohnilembus persalinus]	49.4777	46.73	23	1	27	24.6941	6899.17	Carbamidomethylation; Oxidation (M)	High
QBH22541.1	I1 alpha-tubulin 1 [Philasterides dicentrarchi]	49.437	52.9	25	1	29	24.0675	9044.98	Carbamidomethylation; Oxidation (M)	High
KRX06993.1	Tubulin/FtsZ, GTPase domain [Pseudocohnilembus persalinus]	49.453	52.46	23	1	29	24.0675	9044.98	Carbamidomethylation; Oxidation (M)	High
KRX06968.1	Tubulin/FtsZ, GTPase domain [Pseudocohnilembus persalinus]	49.453	52.46	23	1	29	24.0675	9044.98	Carbamidomethylation; Oxidation (M)	High
>pdb|8G3D|WC Chain WC, Tubulin alpha chain	Chain WC, Tubulin alpha chain	49.6152	33.63	14	1	29	24.0675	9044.98	Carbamidomethylation; Oxidation (M)	High
EGR31414.1	hypothetical protein IMG5_110300 [Ichthyophthirius multifiliis]	51.3761	32.75	14	1	29	24.0675	9044.98	Carbamidomethylation; Oxidation (M)	High
>pdb|8SF7|AG Chain AG, Tubulin alpha chain	Chain AG, Tubulin alpha chain	49.5872	33.63	14	1	29	24.0675	9044.98	Carbamidomethylation; Oxidation (M)	High
>pdb|8SF7|EC Chain EC, Tubulin alpha chain	Chain EC, Tubulin alpha chain	49.5872	33.63	14	1	29	24.0675	9044.98	Carbamidomethylation; Oxidation (M)	High
>pdb|8G2Z|EC Chain EC, Tubulin alpha chain	Chain EC, Tubulin alpha chain	49.5872	33.63	14	1	29	24.0675	9044.98	Carbamidomethylation; Oxidation (M)	High
XP_001022424.1	tubulin/FtsZ family, GTPase domain protein [Tetrahymena thermophila SB210]	49.5872	33.63	14	1	29	24.0675	9044.98	Carbamidomethylation; Oxidation (M)	High
XP_004034900.1	hypothetical protein IMG5_110300 [Ichthyophthirius multifiliis]	51.3761	32.75	14	1	29	24.0675	9044.98	Carbamidomethylation; Oxidation (M)	High
AAA21350.1	alpha-tubulin [Tetrahymena thermophila]	49.5872	33.63	14	1	29	24.0675	9044.98	Carbamidomethylation; Oxidation (M)	High
EAS02179.1	tubulin/FtsZ family, GTPase domain protein (macronuclear) [Tetrahymena thermophila SB210]	49.5872	33.63	14	1	29	24.0675	9044.98	Carbamidomethylation; Oxidation (M)	High
>pdb|8G2Z|DA Chain DA, Tubulin alpha chain	Chain DA, Tubulin alpha chain	49.5872	33.63	14	1	29	24.0675	9044.98	Carbamidomethylation; Oxidation (M)	High
>pdb|8SF7|VM Chain VM, Tubulin alpha chain	Chain VM, Tubulin alpha chain	49.5872	33.63	14	1	29	24.0675	9044.98	Carbamidomethylation; Oxidation (M)	High
AIA82435.1	alpha-tubulin-like protein 03 [Stentor coeruleus]	49.6253	22.22	9	1	29	24.0675	9044.98	Carbamidomethylation; Oxidation (M)	High
CAI38956.1	alpha_tubulin,putative (macronuclear) [Paramecium tetraurelia]	49.4752	28.57	12	1	29	24.0675	9044.98	Carbamidomethylation	High
CAA67848.1	alpha-tubulin [Paramecium tetraurelia]	49.5322	28.51	12	1	29	24.0675	9044.98	Carbamidomethylation	High
CAA67847.1	alpha-tubulin [Paramecium tetraurelia]	49.5182	28.51	12	1	29	24.0675	9044.98	Carbamidomethylation	High
BAA87863.1	alpha-tubulin [Paramecium caudatum]	49.5322	28.51	12	1	29	24.0675	9044.98	Carbamidomethylation	High
CAI38963.1	alpha-tubulin,putative (macronuclear) [Paramecium tetraurelia]	49.5182	28.51	12	1	29	24.0675	9044.98	Carbamidomethylation	High
CAK87112.1	unnamed protein product (macronuclear) [Paramecium tetraurelia]	49.5182	28.51	12	1	29	24.0675	9044.98	Carbamidomethylation	High
CAA31256.1	unnamed protein product [Tetrahymena pyriformis]	49.5772	29.62	13	1	29	24.0675	9044.98	Carbamidomethylation; Oxidation (M)	High
CAK88744.1	unnamed protein product (macronuclear) [Paramecium tetraurelia]	44.9821	28.33	11	1	29	24.0675	9044.98	Carbamidomethylation	High
CAK87959.1	unnamed protein product (macronuclear) [Paramecium tetraurelia]	49.5192	28.35	11	1	29	24.0675	9044.98	Carbamidomethylation	High
CAI38964.1	alpha tubulin,putative (macronuclear) [Paramecium tetraurelia]	49.5192	28.35	11	1	29	24.0675	9044.98	Carbamidomethylation	High
KRX06990.1	Tubulin/FtsZ, GTPase domain [Pseudocohnilembus persalinus]	28.7535	51.18	10	1	29	24.0675	9044.98	Carbamidomethylation; Oxidation (M)	High
CDW82295.1	alpha tubulin [Stylonychia lemnae]	49.6333	24.22	10	1	29	24.0675	9044.98	Carbamidomethylation	High
CAA77816.1	alpha-Tubulin [Euplotes vannus]	49.435	22.27	8	1	29	24.0675	9044.98		High
AIA82433.1	alpha-tubulin-like protein 01 [Stentor coeruleus]	49.6153	21.56	10	1	29	24.0675	9044.98	Carbamidomethylation; Oxidation (M)	High
AIA82434.1	alpha-tubulin-like protein 02 [Stentor coeruleus]	49.6153	21.56	10	1	29	24.0675	9044.98	Carbamidomethylation; Oxidation (M)	High
AIA82436.1	alpha-tubulin-like protein 04 [Stentor coeruleus]	52.8586	20.38	10	1	29	24.0675	9044.98	Carbamidomethylation; Oxidation (M)	High
CAA77810.1	alpha-Tubulin [Oxytricha granulifera]	49.6212	21.11	8	1	29	24.0675	9044.98	Carbamidomethylation	High
CAA30926.1	unnamed protein product [Stylonychia lemnae]	49.358	21.16	8	1	29	24.0675	9044.98	Carbamidomethylation	High
AAZ23863.1	alpha-tubulin (macronuclear) [Sterkiella histriomuscorum]	49.373	16.44	7	1	29	24.0675	9044.98	Carbamidomethylation	High
AAL73386.1	alpha-tubulin (macronuclear) [Euplotes focardii]	49.6643	14.48	5	1	29	24.0675	9044.98		High
AAB27144.1	alpha-tubulin, partial [Blepharisma japonicum]	5.65892	30	1	1	29	24.0675	9044.98		High
CAA64075.1	beta-tubulin, partial [Colpoda sp.]	41.7374	41.07	19	1	25	24.5216	9116.52	Deamidation (NQ); Oxidation (M)	High
QBC88379.1	succinate dehydrogenase flavoprotein [Philasterides dicentrarchi]	63.3298	31.35	15	15	20	27.32	1158.12	Acetylation (Protein N-term); Deamidation (NQ); Oxidation (M)	High
KRX01897.1	Succinate dehydrogenase/fumarate reductase flavoprotein, catalytic domain [Pseudocohnilembus persalinus]	63.8072	6.28	3	3	20	27.32	1158.12		High
QBK46533.1	succinate dehydrogenase flavoprotein subunit [Philasterides dicentrarchi]	70.0524	23.39	14	14	16	22.623	2031.5	Deamidation (NQ); Oxidation (M)	High
KRX03454.1	Succinate dehydrogenase/fumarate reductase flavoprotein, catalytic domain [Pseudocohnilembus persalinus]	70.4366	5.97	3	3	16	22.623	2031.5		High
XP_001014703.2	succinate dehydrogenase [ubiquinone] flavoprotein subunit [Tetrahymena thermophila SB210]	69.9798	1.73	1	1	16	22.623	2031.5		High
>pdb|8GZU|sa Chain sa, Succinate dehydrogenase [ubiquinone] flavoprotein subunit, mitochondrial	Chain sa, Succinate dehydrogenase [ubiquinone] flavoprotein subunit, mitochondrial	69.9798	1.73	1	1	16	22.623	2031.5		High
>pdb|8GYM|SA Chain SA, Succinate dehydrogenase [ubiquinone] flavoprotein subunit, mitochondrial	Chain SA, Succinate dehydrogenase [ubiquinone] flavoprotein subunit, mitochondrial	69.9798	1.73	1	1	16	22.623	2031.5		High
>pdb|8B6G|CA Chain CA, Succinate dehydrogenase [ubiquinone] flavoprotein subunit, mitochondrial	Chain CA, Succinate dehydrogenase [ubiquinone] flavoprotein subunit, mitochondrial	69.9798	1.73	1	1	16	22.623	2031.5		High
XP_004035042.1	succinate dehydrogenase, putative [Ichthyophthirius multifiliis]	70.4643	1.73	1	1	16	22.623	2031.5		High
>pdb|8BQS|CA Chain CA, Succinate dehydrogenase [ubiquinone] flavoprotein subunit, mitochondrial	Chain CA, Succinate dehydrogenase [ubiquinone] flavoprotein subunit, mitochondrial	69.9798	1.73	1	1	16	22.623	2031.5		High
>pdb|8GYM|sa Chain sa, Succinate dehydrogenase [ubiquinone] flavoprotein subunit, mitochondrial	Chain sa, Succinate dehydrogenase [ubiquinone] flavoprotein subunit, mitochondrial	69.9798	1.73	1	1	16	22.623	2031.5		High
EGR31556.1	succinate dehydrogenase, putative [Ichthyophthirius multifiliis]	70.4643	1.73	1	1	16	22.623	2031.5		High
EAR94519.2	succinate dehydrogenase [ubiquinone] flavoprotein subunit (macronuclear) [Tetrahymena thermophila SB210]	69.9798	1.73	1	1	16	22.623	2031.5		High
CAE1154476.1	unnamed protein product [Euplotes focardii]	69.5381	1.74	1	1	16	22.623	2031.5		High
>pdb|8GZU|SA Chain SA, Succinate dehydrogenase [ubiquinone] flavoprotein subunit, mitochondrial	Chain SA, Succinate dehydrogenase [ubiquinone] flavoprotein subunit, mitochondrial	69.9798	1.73	1	1	16	22.623	2031.5		High
QBO60108.1	DnaK protein [Philasterides dicentrarchi]	88.7935	21.37	14	14	14	24.3707	646.444	Acetylation (Protein N-term)	High
AHJ61123.1	elongation factor 1-alpha, partial (macronuclear) [Philasterides dicentrarchi]	29.0014	37.88	11	8	14	22.7621	4024	Carbamidomethylation; Oxidation (M)	High
QBO60106.1	heat shock-binding protein 70 [Philasterides dicentrarchi]	72.7665	21.9	13	11	13	30.1086	4761.55		High
XP_001008743.2	heat shock-binding protein 70, ER luminal protein [Tetrahymena thermophila SB210]	78.2083	4.27	3	1	13	30.1086	4761.55		High
CAD8200889.1	unnamed protein product [Paramecium pentaurelia]	72.3009	4.61	3	1	13	30.1086	4761.55		High
ADU54557.1	ER-type hsp70 2, partial [Paramecium caudatum]	50.5166	6.54	3	1	13	30.1086	4761.55		High
CAI39094.1	ER-type hsp70 (macronuclear) [Paramecium tetraurelia]	72.292	4.61	3	1	13	30.1086	4761.55		High
CAD8204555.1	unnamed protein product [Paramecium octaurelia]	122.515	2.71	3	1	13	30.1086	4761.55		High
CAD8090797.1	unnamed protein product [Paramecium sonneborni]	171.832	1.96	3	1	13	30.1086	4761.55		High
CAD8098846.1	unnamed protein product [Paramecium primaurelia]	174.463	1.9	3	1	13	30.1086	4761.55		High
CAD8188932.1	unnamed protein product [Paramecium pentaurelia]	72.2869	4.61	3	1	13	30.1086	4761.55		High
CAI39093.1	ER-type hsp70 (macronuclear) [Paramecium tetraurelia]	72.2739	4.61	3	1	13	30.1086	4761.55		High
CAD8170206.1	unnamed protein product [Paramecium octaurelia]	171.577	1.94	3	1	13	30.1086	4761.55		High
CAK79058.1	unnamed protein product (macronuclear) [Paramecium tetraurelia]	71.7866	4.65	3	1	13	30.1086	4761.55		High
ADU54556.1	ER-type hsp70 1, partial [Paramecium caudatum]	50.5166	6.54	3	1	13	30.1086	4761.55		High
XP_001424324.1	uncharacterized protein GSPATT00027959001 [Paramecium tetraurelia]	72.2739	4.61	3	1	13	30.1086	4761.55		High
EAR88498.2	heat shock-binding protein 70, ER luminal protein (macronuclear) [Tetrahymena thermophila SB210]	78.2083	4.27	3	1	13	30.1086	4761.55		High
CAD8094021.1	unnamed protein product [Paramecium primaurelia]	54.7018	6.13	3	1	13	30.1086	4761.55		High
EGR32269.1	hypothetical protein IMG5_090680 [Ichthyophthirius multifiliis]	73.386	4.55	3	1	13	30.1086	4761.55		High
CAK56926.1	unnamed protein product (macronuclear) [Paramecium tetraurelia]	72.2739	4.61	3	1	13	30.1086	4761.55		High
XP_001446455.1	uncharacterized protein GSPATT00014025001 [Paramecium tetraurelia]	71.7866	4.65	3	1	13	30.1086	4761.55		High
XP_004035755.1	hypothetical protein IMG5_090680 [Ichthyophthirius multifiliis]	73.386	4.55	3	1	13	30.1086	4761.55		High
AAC33429.1	heat shock protein 70, partial [Paramecium tetraurelia]	39.0255	8.57	3	1	13	30.1086	4761.55		High
CAD8070618.1	unnamed protein product [Paramecium sonneborni]	114.017	2.96	3	1	13	30.1086	4761.55		High
CAF8385311.1	TPA_asm: unnamed protein product, partial [uncultured Stichotrichia]	83.1754	2.23	1	1	13	30.1086	4761.55		High
CAF8428119.1	TPA_asm: unnamed protein product, partial [Aristerostoma sp. ATCC 50986]	44.4209	3.26	1	1	13	30.1086	4761.55		High
CAD8100311.1	unnamed protein product [Paramecium primaurelia]	72.7887	2	1	1	13	30.1086	4761.55		High
CAI39091.1	ER-type hsp70 (macronuclear) [Paramecium tetraurelia]	73.7264	2	1	1	13	30.1086	4761.55		High
CAD8200438.1	unnamed protein product [Paramecium pentaurelia]	72.7446	2	1	1	13	30.1086	4761.55		High
XP_001460037.1	uncharacterized protein GSPATT00025374001 [Paramecium tetraurelia]	73.7264	2	1	1	13	30.1086	4761.55		High
CAK92640.1	unnamed protein product (macronuclear) [Paramecium tetraurelia]	73.7264	2	1	1	13	30.1086	4761.55		High
XP_001449958.1	uncharacterized protein GSPATT00016948001 [Paramecium tetraurelia]	67.3727	2.01	1	1	13	30.1086	4761.55		High
CAK82561.1	unnamed protein product (macronuclear) [Paramecium tetraurelia]	67.3727	2.01	1	1	13	30.1086	4761.55		High
AAC33427.1	heat shock protein 70, partial [Paramecium tetraurelia]	39.1524	3.43	1	1	13	30.1086	4761.55		High
QBK46526.1	dihydroorotate dehydrogenase family protein [Philasterides dicentrarchi]	106.878	15.73	12	12	13	23.34	520.455	Deamidation (NQ)	High
KRX08977.1	P-loop containing nucleoside triphosphate hydrolase [Pseudocohnilembus persalinus]	88.7115	15.81	11	11	14	22.0048	2059.24	Oxidation (M)	High
XP_004031986.1	transitional endoplasmic reticulum ATPase, putative [Ichthyophthirius multifiliis]	88.6397	3.37	2	2	14	22.0048	2059.24		High
EGR30399.1	transitional endoplasmic reticulum ATPase, putative [Ichthyophthirius multifiliis]	88.6397	3.37	2	2	14	22.0048	2059.24		High
CAK87099.1	unnamed protein product (macronuclear) [Paramecium tetraurelia]	90.6969	1.47	1	1	14	22.0048	2059.24		High
CAD8086232.1	unnamed protein product [Paramecium primaurelia]	90.7621	1.46	1	1	14	22.0048	2059.24		High
CAE1096575.1	unnamed protein product, partial [Schmidingerella taraikaensis]	70.4561	1.89	1	1	14	22.0048	2059.24		High
OMJ78532.1	hypothetical protein SteCoe_21637 [Stentor coeruleus]	88.1968	1.5	1	1	14	22.0048	2059.24		High
OMJ82658.1	hypothetical protein SteCoe_16580 [Stentor coeruleus]	88.1557	1.51	1	1	14	22.0048	2059.24		High
OMJ67634.1	hypothetical protein SteCoe_35155 [Stentor coeruleus]	88.2328	1.51	1	1	14	22.0048	2059.24		High
CAG9332352.1	unnamed protein product [Blepharisma stoltei]	82.0199	1.62	1	1	14	22.0048	2059.24		High
XP_001454496.1	uncharacterized protein GSPATT00020752001 [Paramecium tetraurelia]	90.6969	1.47	1	1	14	22.0048	2059.24		High
CAK88735.1	unnamed protein product (macronuclear) [Paramecium tetraurelia]	90.6018	1.47	1	1	14	22.0048	2059.24		High
XP_001456132.1	uncharacterized protein GSPATT00021903001 [Paramecium tetraurelia]	90.6018	1.47	1	1	14	22.0048	2059.24		High
CAD8197453.1	unnamed protein product [Paramecium octaurelia]	91.1726	1.46	1	1	14	22.0048	2059.24		High
CAD8100762.1	unnamed protein product [Paramecium sonneborni]	96.0621	1.39	1	1	14	22.0048	2059.24		High
CAH9704333.1	TPA_asm: unnamed protein product [uncultured Strombidinopsis]	88.4598	1.5	1	1	14	22.0048	2059.24		High
CAF6801140.1	TPA_asm: unnamed protein product, partial [Tiarina fusa]	17.378	7.59	1	1	14	22.0048	2059.24		High
CDW89945.1	UNKNOWN [Stylonychia lemnae]	88.9474	1.88	1	1	14	22.0048	2059.24	Oxidation (M)	High
CAD8185647.1	unnamed protein product [Paramecium pentaurelia]	90.779	1.46	1	1	14	22.0048	2059.24		High
CAG9327673.1	unnamed protein product [Blepharisma stoltei]	88.0786	1.51	1	1	14	22.0048	2059.24		High
CAI2385811.1	unnamed protein product [Moneuplotes crassus]	89.0082	1.5	1	1	14	22.0048	2059.24		High
CAH9704325.1	TPA_asm: unnamed protein product [uncultured Strombidinopsis]	88.4598	1.5	1	1	14	22.0048	2059.24		High
CAD8178719.1	unnamed protein product [Paramecium octaurelia]	91.2397	1.46	1	1	14	22.0048	2059.24		High
OMJ83515.1	hypothetical protein SteCoe_15547 [Stentor coeruleus]	88.0766	1.5	1	1	14	22.0048	2059.24		High
CAD8053512.1	unnamed protein product [Paramecium primaurelia]	90.7851	1.46	1	1	14	22.0048	2059.24		High
CAD8170163.1	unnamed protein product [Paramecium pentaurelia]	91.1145	1.46	1	1	14	22.0048	2059.24		High
CAH9749058.1	TPA_asm: unnamed protein product [uncultured Strombidinopsis]	80.0774	1.68	1	1	14	22.0048	2059.24		High
CAF6801137.1	TPA_asm: unnamed protein product, partial [Tiarina fusa]	74.7016	1.78	1	1	14	22.0048	2059.24		High
XP_001007447.2	transitional endoplasmic reticulum ATPase, putative [Tetrahymena thermophila SB210]	88.5155	1.88	1	1	14	22.0048	2059.24		High
EAR87202.2	transitional endoplasmic reticulum ATPase, putative (macronuclear) [Tetrahymena thermophila SB210]	88.5155	1.88	1	1	14	22.0048	2059.24		High
QBK46537.1	glutamate dehydrogenase [Philasterides dicentrarchi]	57.0934	20.27	9	9	12	25.7725	1406.61	Deamidation (NQ); Oxidation (M)	High
QBK46530.1	S-(hydroxymethyl)glutathione dehydrogenase/class III alcohol dehydrogenase [Philasterides dicentrarchi]	74.8021	14.79	10	10	11	22.1858	1416.88	Acetylation (Protein N-term); Oxidation (M)	High
KRX11129.1	GroES (chaperonin 10)-like protein [Pseudocohnilembus persalinus]	74.7889	1.62	1	1	11	22.1858	1416.88		High
QAR17769.1	copper/zinc superoxide dismutase [Philasterides dicentrarchi]	17.1733	61.35	9	9	10	25.315	2477	Deamidation (NQ)	High
QKV26155.1	copper/zinc superoxide dismutase [Philasterides dicentrarchi]	17.1733	61.35	9	9	10	25.315	2477	Deamidation (NQ)	High
QFU95279.1	alpha-tubulin, partial [Spirostomum minus]	34.7278	25.71	8	1	9	22.9022	4384.88	Carbamidomethylation; Oxidation (M)	High
AJP08925.1	alpha-tubulin, partial [Spirostomum sp. FG-2015]	34.7989	25.63	8	1	9	22.9022	4384.88	Carbamidomethylation; Oxidation (M)	High
QBG49668.1	40S ribosomal protein S13 [Philasterides dicentrarchi]	17.2976	39.22	6	6	10	21.8975	1817.98	Oxidation (M)	High
DAA33977.1	TPA_exp: 40S ribosomal protein rpS13e [Tetrahymena thermophila]	17.585	13.07	3	3	10	21.8975	1817.98		High
>pdb|4BPN|O Chain O, 40s Ribosomal Protein Rps13e	Chain O, 40s Ribosomal Protein Rps13e	17.585	13.07	3	3	10	21.8975	1817.98		High
>pdb|4BTS|BO Chain BO, 40S RIBOSOMAL PROTEIN RPS13E	Chain BO, 40S RIBOSOMAL PROTEIN RPS13E	17.585	13.07	3	3	10	21.8975	1817.98		High
>pdb|4BPO|O Chain O, 40s Ribosomal Protein Rps13e	Chain O, 40s Ribosomal Protein Rps13e	17.585	13.07	3	3	10	21.8975	1817.98		High
>pdb|4BTS|CO Chain CO, 40S RIBOSOMAL PROTEIN RPS13E	Chain CO, 40S RIBOSOMAL PROTEIN RPS13E	17.585	13.07	3	3	10	21.8975	1817.98		High
>pdb|2XZN|O Chain O, Rps13e	Chain O, Rps13e	17.585	13.07	3	3	10	21.8975	1817.98		High
>pdb|4V5O|BO Chain BO, RPS13E	Chain BO, RPS13E	17.585	13.07	3	3	10	21.8975	1817.98		High
XP_001031586.2	40S ribosomal protein S13 [Tetrahymena thermophila SB210]	17.585	13.07	3	3	10	21.8975	1817.98		High
>pdb|4V5O|AO Chain AO, RPS13E	Chain AO, RPS13E	17.585	13.07	3	3	10	21.8975	1817.98		High
EAR83923.2	40S ribosomal protein S13 (macronuclear) [Tetrahymena thermophila SB210]	17.585	13.07	3	3	10	21.8975	1817.98		High
>pdb|4BTS|DO Chain DO, 40S RIBOSOMAL PROTEIN RPS13E	Chain DO, 40S RIBOSOMAL PROTEIN RPS13E	17.585	13.07	3	3	10	21.8975	1817.98		High
>pdb|4BTS|AO Chain AO, 40S RIBOSOMAL PROTEIN RPS13E	Chain AO, 40S RIBOSOMAL PROTEIN RPS13E	17.585	13.07	3	3	10	21.8975	1817.98		High
KRX04443.1	S15/NS1, RNA-binding [Pseudocohnilembus persalinus]	17.3706	13.73	2	2	10	21.8975	1817.98	Oxidation (M)	High
EGR27011.1	hypothetical protein IMG5_202950 [Ichthyophthirius multifiliis]	17.3417	5.88	1	1	10	21.8975	1817.98		High
EGR31073.1	hypothetical protein IMG5_117980 [Ichthyophthirius multifiliis]	17.3428	5.88	1	1	10	21.8975	1817.98		High
XP_004023895.1	hypothetical protein IMG5_202950 [Ichthyophthirius multifiliis]	17.3417	5.88	1	1	10	21.8975	1817.98		High
XP_004034559.1	hypothetical protein IMG5_117980 [Ichthyophthirius multifiliis]	17.3428	5.88	1	1	10	21.8975	1817.98		High
KRX07862.1	Ribosomal protein S5 domain 2-type fold [Pseudocohnilembus persalinus]	81.6807	9.05	7	4	9	23.4841	3937.03	Oxidation (M)	High
OMJ66237.1	hypothetical protein SteCoe_36997 [Stentor coeruleus]	81.6934	3.23	3	1	9	23.4841	3937.03	Oxidation (M)	High
CAE1092377.1	unnamed protein product, partial [Schmidingerella taraikaensis]	38.6925	6.93	2	1	9	23.4841	3937.03	Oxidation (M)	High
CAE1092390.1	unnamed protein product, partial [Schmidingerella taraikaensis]	48.8694	5.44	2	1	9	23.4841	3937.03	Oxidation (M)	High
CAE1092387.1	unnamed protein product, partial [Schmidingerella taraikaensis]	52.8792	5	2	1	9	23.4841	3937.03	Oxidation (M)	High
CAE1092379.1	unnamed protein product, partial [Schmidingerella taraikaensis]	57.2224	4.59	2	1	9	23.4841	3937.03	Oxidation (M)	High
CAE1092394.1	unnamed protein product, partial [Schmidingerella taraikaensis]	53.0164	4.98	2	1	9	23.4841	3937.03	Oxidation (M)	High
CAE1092382.1	unnamed protein product, partial [Schmidingerella taraikaensis]	57.0891	4.59	2	1	9	23.4841	3937.03	Oxidation (M)	High
CAF6784123.1	TPA_asm: unnamed protein product, partial [Tiarina fusa]	73.5742	3.27	3	1	9	23.4841	3937.03		High
CAF6784124.1	TPA_asm: unnamed protein product, partial [Tiarina fusa]	85.8883	2.79	3	1	9	23.4841	3937.03		High
OMJ84556.1	hypothetical protein SteCoe_14295 [Stentor coeruleus]	80.0632	3.01	2	1	9	23.4841	3937.03	Oxidation (M)	High
CAF8448028.1	TPA_asm: unnamed protein product [Aristerostoma sp. ATCC 50986]	80.8268	1.71	1	1	9	23.4841	3937.03		High
CAF8448030.1	TPA_asm: unnamed protein product [Aristerostoma sp. ATCC 50986]	80.8268	1.71	1	1	9	23.4841	3937.03		High
KRX00221.1	Histone-fold [Pseudocohnilembus persalinus]	11.5744	54.29	8	8	10	27.7134	1805.33		High
OMJ65948.1	hypothetical protein SteCoe_37381 [Stentor coeruleus]	11.7488	21.3	3	3	10	27.7134	1805.33		High
CAG9330838.1	unnamed protein product [Blepharisma stoltei]	12.5027	20.35	3	3	10	27.7134	1805.33		High
OMJ87462.1	hypothetical protein SteCoe_10793 [Stentor coeruleus]	11.7217	21.5	3	3	10	27.7134	1805.33		High
OMJ84699.1	hypothetical protein SteCoe_14157 [Stentor coeruleus]	11.6777	21.5	3	3	10	27.7134	1805.33		High
CAA66634.1	Histone H4, partial (macronuclear) [Blepharisma japonicum]	10.1229	25.84	3	3	10	27.7134	1805.33		High
CAE1100688.1	unnamed protein product, partial [Euplotes focardii]	12.5568	11.3	2	2	10	27.7134	1805.33		High
CDW89747.1	histone h4 [Stylonychia lemnae]	11.6236	12.5	2	2	10	27.7134	1805.33		High
AAM77591.1	macronuclear histone H4 (macronuclear) [Pleurotricha lanceolata]	11.6236	12.5	2	2	10	27.7134	1805.33		High
TNV75931.1	hypothetical protein FGO68_gene16218 [Halteria grandinella]	11.5916	12.5	2	2	10	27.7134	1805.33		High
CAF8343796.1	TPA_asm: unnamed protein product, partial [uncultured Stichotrichia]	12.1463	12.04	2	2	10	27.7134	1805.33		High
AAM77589.1	macronuclear histone H4 (macronuclear) [Sterkiella nova]	11.6236	12.5	2	2	10	27.7134	1805.33		High
AAB39722.1	histone H4 (macronuclear) [Moneuplotes crassus]	11.6297	12.15	2	2	10	27.7134	1805.33		High
CAE1058775.1	unnamed protein product [Schmidingerella taraikaensis]	11.7869	11.93	2	2	10	27.7134	1805.33		High
CAA34152.1	histone H4 [Stylonychia lemnae]	11.6236	12.5	2	2	10	27.7134	1805.33		High
CAE1067113.1	unnamed protein product, partial [Euplotes focardii]	11.9751	12.5	2	2	10	27.7134	1805.33		High
TNV72676.1	hypothetical protein FGO68_gene1785 [Halteria grandinella]	11.5916	12.5	2	2	10	27.7134	1805.33		High
OMJ93339.1	hypothetical protein SteCoe_3692 [Stentor coeruleus]	12.775	11.3	2	2	10	27.7134	1805.33		High
AAM77588.1	macronuclear histone H4 (macronuclear) [Euplotes aediculatus]	11.6607	12.15	2	2	10	27.7134	1805.33		High
CAA34151.1	unnamed protein product [Stylonychia lemnae]	11.6236	12.5	2	2	10	27.7134	1805.33		High
CAF8343797.1	TPA_asm: unnamed protein product, partial [uncultured Stichotrichia]	12.1463	12.04	2	2	10	27.7134	1805.33		High
AAM77593.1	macronuclear histone H4 (macronuclear) [Stylonychia mytilus]	11.6826	12.5	2	2	10	27.7134	1805.33		High
CAA66635.1	Histone H4, partial (macronuclear) [Blepharisma japonicum]	10.0697	14.61	2	2	10	27.7134	1805.33		High
AAM77592.1	macronuclear histone H4 (macronuclear) [Stylonychia lemnae]	11.6236	12.5	2	2	10	27.7134	1805.33		High
AAF29507.1	histone H4 [Oxytricha trifallax]	11.6236	12.5	2	2	10	27.7134	1805.33		High
AAM77590.1	macronuclear histone H4 (macronuclear) [Sterkiella histriomuscorum]	11.6236	12.5	2	2	10	27.7134	1805.33		High
CDW89018.1	UNKNOWN [Stylonychia lemnae]	11.6236	12.5	2	2	10	27.7134	1805.33		High
AFA26292.1	histone H4A (macronuclear) [Euplotes octocarinatus]	11.6607	12.15	2	2	10	27.7134	1805.33		High
OMJ66244.1	hypothetical protein SteCoe_36987 [Stentor coeruleus]	12.3285	11.71	2	2	10	27.7134	1805.33		High
AAA29395.1	H4 histone [Sterkiella nova]	11.6236	12.5	2	2	10	27.7134	1805.33		High
CAA28452.1	unnamed protein product [Tetrahymena thermophila]	11.3281	9.71	1	1	10	27.7134	1805.33		High
AAP68447.1	histone H4, partial [Pleuronema sp. LLK-2003]	5.69461	20.41	1	1	10	27.7134	1805.33		High
XP_001028007.1	hypothetical protein TTHERM_00498190 [Tetrahymena thermophila SB210]	11.3281	9.71	1	1	10	27.7134	1805.33		High
CAA06076.1	histone H4, partial [Holophrya teres]	8.00934	13.7	1	1	10	27.7134	1805.33		High
EGR28737.1	hypothetical protein IMG5_169340 [Ichthyophthirius multifiliis]	38.5393	3.03	1	1	10	27.7134	1805.33		High
AAP68444.1	histone H4, partial [Pleuronema sp. LLK-2003]	5.85582	20	1	1	10	27.7134	1805.33		High
XP_001016593.1	histone H4 [Tetrahymena thermophila SB210]	11.3281	9.71	1	1	10	27.7134	1805.33		High
CAA06074.1	histone H4, partial [Holophrya teres]	8.14944	13.33	1	1	10	27.7134	1805.33		High
CAA06054.1	histone H4, partial [Obertrumia georgiana]	7.91226	13.7	1	1	10	27.7134	1805.33		High
CAA25121.1	unnamed protein product [Tetrahymena thermophila]	11.3281	9.71	1	1	10	27.7134	1805.33		High
XP_004025213.1	hypothetical protein IMG5_189620 [Ichthyophthirius multifiliis]	11.5574	9.43	1	1	10	27.7134	1805.33		High
CAA06062.1	histone H4, partial [Paramecium bursaria]	3.96956	28.57	1	1	10	27.7134	1805.33		High
EGR27273.1	hypothetical protein IMG5_199530 [Ichthyophthirius multifiliis]	11.5844	9.43	1	1	10	27.7134	1805.33		High
EAR96348.1	histone H4 (macronuclear) [Tetrahymena thermophila SB210]	11.3281	9.71	1	1	10	27.7134	1805.33		High
AAP68445.1	histone H4, partial [Pleuronema sp. LLK-2003]	5.85582	20	1	1	10	27.7134	1805.33		High
XP_004036817.1	hypothetical protein IMG5_069730 [Ichthyophthirius multifiliis]	11.5574	9.43	1	1	10	27.7134	1805.33		High
XP_004024157.1	hypothetical protein IMG5_199530 [Ichthyophthirius multifiliis]	11.5844	9.43	1	1	10	27.7134	1805.33		High
XP_004025180.1	hypothetical protein IMG5_190230 [Ichthyophthirius multifiliis]	12.2604	9.01	1	1	10	27.7134	1805.33		High
EGR27761.1	hypothetical protein IMG5_189620 [Ichthyophthirius multifiliis]	11.5574	9.43	1	1	10	27.7134	1805.33		High
XP_004029973.1	hypothetical protein IMG5_169340 [Ichthyophthirius multifiliis]	38.5393	3.03	1	1	10	27.7134	1805.33		High
QES95446.1	glucose-6-phosphate isomerase [Philasterides dicentrarchi]	63.3879	13.25	6	6	7	25.4973	1423	Oxidation (M)	High
KRX09538.1	hypothetical protein PPERSA_12281 [Pseudocohnilembus persalinus]	55.9528	4.84	2	2	7	25.4973	1423		High
EGR28767.1	hypothetical protein IMG5_169030 [Ichthyophthirius multifiliis]	49.9459	3.41	1	1	7	25.4973	1423		High
EGR29374.1	hypothetical protein IMG5_157010 [Ichthyophthirius multifiliis]	51.5037	3.32	1	1	7	25.4973	1423		High
XP_004030610.1	hypothetical protein IMG5_157010 [Ichthyophthirius multifiliis]	51.5037	3.32	1	1	7	25.4973	1423		High
XP_001030231.2	glucose-6-phosphate isomerase [Tetrahymena thermophila SB210]	63.6055	2.66	1	1	7	25.4973	1423		High
EAR82568.2	glucose-6-phosphate isomerase (macronuclear) [Tetrahymena thermophila SB210]	63.6055	2.66	1	1	7	25.4973	1423		High
XP_004030003.1	hypothetical protein IMG5_169030 [Ichthyophthirius multifiliis]	49.9459	3.41	1	1	7	25.4973	1423		High
QES95439.1	fumarate hydratase [Philasterides dicentrarchi]	46.255	19.16	6	6	7	25.8043	1831.6	Oxidation (M)	High
KRX04978.1	GroEL-like apical domain [Pseudocohnilembus persalinus]	63.4952	9.12	5	5	9	23.8051	1055.68	Oxidation (M)	High
XP_004035017.1	hypothetical protein IMG5_107510 [Ichthyophthirius multifiliis]	61.2135	4.75	3	3	9	23.8051	1055.68	Oxidation (M)	High
BAB33386.1	hsp60, partial [Paramecium caudatum]	60.1142	4.78	3	3	9	23.8051	1055.68	Oxidation (M)	High
XP_001017291.2	chaperonin CPN60-1 [Tetrahymena thermophila SB210]	61.6249	4.7	3	3	9	23.8051	1055.68	Oxidation (M)	High
EAR97046.2	chaperonin CPN60-1 (macronuclear) [Tetrahymena thermophila SB210]	61.6249	4.7	3	3	9	23.8051	1055.68	Oxidation (M)	High
EGR31531.1	hypothetical protein IMG5_107510 [Ichthyophthirius multifiliis]	61.2135	4.75	3	3	9	23.8051	1055.68	Oxidation (M)	High
CAE1091243.1	unnamed protein product, partial [Schmidingerella taraikaensis]	30.9031	5.23	2	2	9	23.8051	1055.68		High
CAD8077684.1	unnamed protein product [Paramecium primaurelia]	61.0603	2.63	2	2	9	23.8051	1055.68		High
CAD8174879.1	unnamed protein product [Paramecium pentaurelia]	61.0953	2.63	2	2	9	23.8051	1055.68		High
CAF8442233.1	TPA_asm: unnamed protein product, partial [Aristerostoma sp. ATCC 50986]	37.2338	4.3	2	2	9	23.8051	1055.68		High
CAI39015.1	hsp60, putative (macronuclear) [Paramecium tetraurelia]	61.1174	2.63	2	2	9	23.8051	1055.68		High
CAD8177478.1	unnamed protein product [Paramecium pentaurelia]	61.0603	2.63	2	2	9	23.8051	1055.68		High
CAD8084575.1	unnamed protein product [Paramecium sonneborni]	61.1575	2.62	2	2	9	23.8051	1055.68		High
CAK56736.1	unnamed protein product (macronuclear) [Paramecium tetraurelia]	60.0221	2.67	2	2	9	23.8051	1055.68		High
CAD8086287.1	unnamed protein product [Paramecium sonneborni]	61.1605	2.63	2	2	9	23.8051	1055.68		High
CAD8180279.1	unnamed protein product [Paramecium octaurelia]	61.0302	2.63	2	2	9	23.8051	1055.68		High
XP_001424134.1	uncharacterized protein GSPATT00027766001 [Paramecium tetraurelia]	60.0221	2.67	2	2	9	23.8051	1055.68		High
CAK80873.1	unnamed protein product (macronuclear) [Paramecium tetraurelia]	61.1174	2.63	2	2	9	23.8051	1055.68		High
XP_001448270.1	uncharacterized protein GSPATT00015732001 [Paramecium tetraurelia]	61.1174	2.63	2	2	9	23.8051	1055.68		High
CAI39019.1	hsp60, putative (macronuclear) [Paramecium tetraurelia]	61.0022	2.63	2	2	9	23.8051	1055.68		High
CAD8172325.1	unnamed protein product [Paramecium octaurelia]	61.3266	2.61	2	2	9	23.8051	1055.68		High
CDW80090.1	chaperonin cpn60-mitochondrial-like [Stylonychia lemnae]	62.2916	2.05	1	1	9	23.8051	1055.68	Oxidation (M)	High
BAB69475.1	heat shock 60kD protein, partial [Tetrahymena pyriformis]	18.403	6.98	1	1	9	23.8051	1055.68	Oxidation (M)	High
CAF8374105.1	TPA_asm: unnamed protein product, partial [uncultured Stichotrichia]	24.0567	5.41	1	1	9	23.8051	1055.68	Oxidation (M)	High
CAI2363365.1	unnamed protein product [Moneuplotes crassus]	60.8597	2.1	1	1	9	23.8051	1055.68	Oxidation (M)	High
CAH9728341.1	TPA_asm: unnamed protein product, partial [uncultured Strombidinopsis]	21.0573	6.12	1	1	9	23.8051	1055.68	Oxidation (M)	High
BAB69474.1	heat shock 60kD protein, partial [Tetrahymena thermophila]	18.3168	6.98	1	1	9	23.8051	1055.68	Oxidation (M)	High
CAE1091885.1	unnamed protein product, partial [Euplotes focardii]	61.3551	2.08	1	1	9	23.8051	1055.68	Oxidation (M)	High
CAE1110525.1	unnamed protein product, partial [Euplotes focardii]	60.5249	2.08	1	1	9	23.8051	1055.68	Oxidation (M)	High
CAF6776345.1	TPA_asm: unnamed protein product, partial [Tiarina fusa]	40.4762	3.17	1	1	9	23.8051	1055.68	Oxidation (M)	High
CAF8351961.1	TPA_asm: unnamed protein product, partial [uncultured Stichotrichia]	17.2515	7.5	1	1	9	23.8051	1055.68	Oxidation (M)	High
QES95442.1	hydroxymethylglutaryl-CoA synthase [Philasterides dicentrarchi]	148.998	6.32	7	7	9	22.5837	1000.06		High
XP_004029987.1	hypothetical protein IMG5_169480 [Ichthyophthirius multifiliis]	43.6374	6.32	2	2	9	22.5837	1000.06		High
EGR28751.1	hypothetical protein IMG5_169480 [Ichthyophthirius multifiliis]	43.6374	6.32	2	2	9	22.5837	1000.06		High
CDW77735.1	hydroxymethylglutaryl-degradative family protein [Stylonychia lemnae]	141.785	0.88	1	1	9	22.5837	1000.06		High
EAR84420.2	hydroxymethylglutaryl-CoA synthase (macronuclear) [Tetrahymena thermophila SB210]	154.58	0.81	1	1	9	22.5837	1000.06		High
CAE1085173.1	unnamed protein product, partial [Schmidingerella taraikaensis]	23.5268	5.19	1	1	9	22.5837	1000.06		High
CAE1085176.1	unnamed protein product, partial [Schmidingerella taraikaensis]	23.5268	5.19	1	1	9	22.5837	1000.06		High
CAI2368190.1	unnamed protein product [Moneuplotes crassus]	51.319	2.39	1	1	9	22.5837	1000.06		High
CAE1061646.1	unnamed protein product, partial [Euplotes focardii]	51.9111	2.37	1	1	9	22.5837	1000.06		High
CAF6816257.1	TPA_asm: unnamed protein product, partial [Tiarina fusa]	16.876	7.1	1	1	9	22.5837	1000.06		High
XP_001032083.2	hydroxymethylglutaryl-CoA synthase [Tetrahymena thermophila SB210]	154.58	0.81	1	1	9	22.5837	1000.06		High
KRX00751.1	Ribosomal protein L14 domain [Pseudocohnilembus persalinus]	14.7434	32.14	5	5	6	21.5892	1343.98	Carbamidomethylation; Oxidation (M)	High
CAD8060170.1	unnamed protein product [Paramecium sonneborni]	14.9616	6.43	2	2	6	21.5892	1343.98	Oxidation (M)	High
CAD8138353.1	unnamed protein product [Paramecium octaurelia]	14.9616	6.43	2	2	6	21.5892	1343.98	Oxidation (M)	High
XP_001423803.1	uncharacterized protein GSPATT00004499001 [Paramecium tetraurelia]	14.9616	6.43	2	2	6	21.5892	1343.98	Oxidation (M)	High
XP_001452418.1	uncharacterized protein GSPATT00019203001 [Paramecium tetraurelia]	14.9616	6.43	2	2	6	21.5892	1343.98	Oxidation (M)	High
CAD8131819.1	unnamed protein product [Paramecium octaurelia]	14.9616	6.43	2	2	6	21.5892	1343.98	Oxidation (M)	High
CAK85021.1	unnamed protein product (macronuclear) [Paramecium tetraurelia]	14.9616	6.43	2	2	6	21.5892	1343.98	Oxidation (M)	High
CAD8150514.1	unnamed protein product [Paramecium pentaurelia]	14.9616	6.43	2	2	6	21.5892	1343.98	Oxidation (M)	High
CAK56405.1	unnamed protein product (macronuclear) [Paramecium tetraurelia]	14.9616	6.43	2	2	6	21.5892	1343.98	Oxidation (M)	High
CAD8143525.1	unnamed protein product [Paramecium octaurelia]	14.9616	6.43	2	2	6	21.5892	1343.98	Oxidation (M)	High
CAD8055675.1	unnamed protein product [Paramecium sonneborni]	14.9616	6.43	2	2	6	21.5892	1343.98	Oxidation (M)	High
XP_001434734.1	uncharacterized protein GSPATT00006643001 [Paramecium tetraurelia]	14.9616	6.43	2	2	6	21.5892	1343.98	Oxidation (M)	High
CAD8152131.1	unnamed protein product [Paramecium pentaurelia]	14.9616	6.43	2	2	6	21.5892	1343.98	Oxidation (M)	High
CAD8140530.1	unnamed protein product [Paramecium pentaurelia]	14.9616	6.43	2	2	6	21.5892	1343.98	Oxidation (M)	High
CAK82054.1	unnamed protein product (macronuclear) [Paramecium tetraurelia]	14.9616	6.43	2	2	6	21.5892	1343.98	Oxidation (M)	High
CAD8141242.1	unnamed protein product [Paramecium octaurelia]	14.9616	6.43	2	2	6	21.5892	1343.98	Oxidation (M)	High
CAD8052651.1	unnamed protein product [Paramecium primaurelia]	14.9616	6.43	2	2	6	21.5892	1343.98	Oxidation (M)	High
CAD8058310.1	unnamed protein product [Paramecium sonneborni]	8.89251	11.11	2	2	6	21.5892	1343.98	Oxidation (M)	High
CAD8058306.1	unnamed protein product [Paramecium sonneborni]	14.9616	6.43	2	2	6	21.5892	1343.98	Oxidation (M)	High
XP_001449451.1	uncharacterized protein GSPATT00002183001 [Paramecium tetraurelia]	14.9616	6.43	2	2	6	21.5892	1343.98	Oxidation (M)	High
CAD8049193.1	unnamed protein product [Paramecium primaurelia]	14.9616	6.43	2	2	6	21.5892	1343.98	Oxidation (M)	High
CAD8147268.1	unnamed protein product [Paramecium pentaurelia]	14.9616	6.43	2	2	6	21.5892	1343.98	Oxidation (M)	High
CAK67337.1	unnamed protein product (macronuclear) [Paramecium tetraurelia]	14.9616	6.43	2	2	6	21.5892	1343.98	Oxidation (M)	High
CAD8055673.1	unnamed protein product [Paramecium sonneborni]	14.9616	6.43	2	2	6	21.5892	1343.98	Oxidation (M)	High
CAF6802962.1	TPA_asm: unnamed protein product, partial [Tiarina fusa]	72.3329	6.76	6	1	6	27.1378	6760.5		High
CAH9721700.1	TPA_asm: unnamed protein product, partial [uncultured Strombidinopsis]	65.4673	5.27	3	1	6	27.1378	6760.5		High
KRX03727.1	Ribosomal protein L4 domain [Pseudocohnilembus persalinus]	46.6309	18.69	6	6	8	24.6262	3578.64	Carbamidomethylation	High
EGR27166.1	hypothetical protein IMG5_201070 [Ichthyophthirius multifiliis]	51.2418	6.43	2	2	8	24.6262	3578.64		High
XP_004024050.1	hypothetical protein IMG5_201070 [Ichthyophthirius multifiliis]	51.2418	6.43	2	2	8	24.6262	3578.64		High
CAF8343655.1	TPA_asm: unnamed protein product [uncultured Stichotrichia]	43.5312	6.22	2	2	8	24.6262	3578.64		High
CAE1132186.1	unnamed protein product, partial [Euplotes focardii]	42.3159	6.25	2	2	8	24.6262	3578.64		High
CDW75533.1	60s ribosomal protein l4 [Stylonychia lemnae]	45.8305	5.87	2	2	8	24.6262	3578.64		High
CAE1061286.1	unnamed protein product, partial [Euplotes focardii]	12.7067	18.26	2	2	8	24.6262	3578.64	Carbamidomethylation	High
CAF8380363.1	TPA_asm: unnamed protein product [uncultured Stichotrichia]	35.8615	4.43	1	1	8	24.6262	3578.64		High
CAH9444404.1	TPA_asm: unnamed protein product, partial [Mesodinium pulex]	16.7898	9.46	1	1	8	24.6262	3578.64		High
CAE1074259.1	unnamed protein product, partial [Euplotes focardii]	25.17	6.14	1	1	8	24.6262	3578.64		High
CAH9463077.1	TPA_asm: unnamed protein product, partial [Mesodinium pulex]	20.676	6.35	1	1	8	24.6262	3578.64		High
CAD8208021.1	unnamed protein product [Paramecium pentaurelia]	44.9783	2.46	1	1	8	24.6262	3578.64		High
XP_001431155.1	uncharacterized protein GSPATT00033610001 [Paramecium tetraurelia]	44.8472	2.46	1	1	8	24.6262	3578.64		High
CAD8207156.1	unnamed protein product [Paramecium octaurelia]	44.9182	2.46	1	1	8	24.6262	3578.64		High
CAK91099.1	unnamed protein product (macronuclear) [Paramecium tetraurelia]	44.8472	2.46	1	1	8	24.6262	3578.64		High
OMJ77695.1	hypothetical protein SteCoe_22641 [Stentor coeruleus]	43.7643	2.54	1	1	8	24.6262	3578.64		High
CAD8109596.1	unnamed protein product [Paramecium primaurelia]	44.9783	2.46	1	1	8	24.6262	3578.64		High
OMJ75496.1	hypothetical protein SteCoe_25345 [Stentor coeruleus]	38.1695	2.88	1	1	8	24.6262	3578.64		High
EAR97243.2	60S ribosomal protein L4 (macronuclear) [Tetrahymena thermophila SB210]	45.1067	2.44	1	1	8	24.6262	3578.64		High
>pdb|4V8P|CC Chain CC, RPL4	Chain CC, RPL4	45.1067	2.44	1	1	8	24.6262	3578.64		High
>pdb|4V8P|EC Chain EC, RPL4	Chain EC, RPL4	45.1067	2.44	1	1	8	24.6262	3578.64		High
CAK63757.1	unnamed protein product (macronuclear) [Paramecium tetraurelia]	44.8472	2.46	1	1	8	24.6262	3578.64		High
CAD8194259.1	unnamed protein product [Paramecium octaurelia]	44.9182	2.46	1	1	8	24.6262	3578.64		High
XP_001017488.2	60S ribosomal protein L4 [Tetrahymena thermophila SB210]	45.1067	2.44	1	1	8	24.6262	3578.64		High
CAI39016.1	telomerase, putative (macronuclear) [Paramecium tetraurelia]	44.8472	2.46	1	1	8	24.6262	3578.64		High
CAD8112273.1	unnamed protein product [Paramecium sonneborni]	44.9471	2.46	1	1	8	24.6262	3578.64		High
CAD8204985.1	unnamed protein product [Paramecium pentaurelia]	44.9923	2.46	1	1	8	24.6262	3578.64		High
>pdb|4V8P|GC Chain GC, RPL4	Chain GC, RPL4	45.1067	2.44	1	1	8	24.6262	3578.64		High
XP_001458496.1	uncharacterized protein GSPATT00023827001 [Paramecium tetraurelia]	44.8472	2.46	1	1	8	24.6262	3578.64		High
CAD8111888.1	unnamed protein product [Paramecium primaurelia]	44.9502	2.46	1	1	8	24.6262	3578.64		High
>sp|P0DJ55.1|RL4_TETTS RecName: Full=Large ribosomal subunit protein uL4; AltName: Full=60S ribosomal protein L4	RecName: Full=Large ribosomal subunit protein uL4; AltName: Full=60S ribosomal protein L4	45.1067	2.44	1	1	8	24.6262	3578.64		High
>pdb|4V8P|BC Chain BC, RPL4	Chain BC, RPL4	45.1067	2.44	1	1	8	24.6262	3578.64		High
CAD8120258.1	unnamed protein product [Paramecium sonneborni]	44.9311	2.46	1	1	8	24.6262	3578.64		High
CAI39018.1	ribosomal protein L4, putative (macronuclear) [Paramecium tetraurelia]	44.8472	2.46	1	1	8	24.6262	3578.64		High
KRX10651.1	Translation protein, beta-barrel domain [Pseudocohnilembus persalinus]	48.2389	11.7	5	1	5	21.488	10676		High
EGR31465.1	vacuolar ATP synthase subunit, putative [Ichthyophthirius multifiliis]	54.8686	9.55	4	1	5	23.2358	2093.6	Deamidation (NQ); Dehydration; Oxidation (M)	High
XP_004034951.1	vacuolar ATP synthase subunit, putative [Ichthyophthirius multifiliis]	54.8686	9.55	4	1	5	23.2358	2093.6	Deamidation (NQ); Dehydration; Oxidation (M)	High
XP_001032697.2	vacuolar V-type H(+)-ATPase B subunit [Tetrahymena thermophila SB210]	65.1628	6.22	3	1	5	23.2358	2093.6	Deamidation (NQ); Dehydration; Oxidation (M)	High
EAR85034.2	vacuolar V-type H(+)-ATPase B subunit (macronuclear) [Tetrahymena thermophila SB210]	65.1628	6.22	3	1	5	23.2358	2093.6	Deamidation (NQ); Dehydration; Oxidation (M)	High
XP_004031885.1	vacuolar ATP synthase subunit b, putative [Ichthyophthirius multifiliis]	42.1243	8.66	3	1	5	23.2358	2093.6	Oxidation (M)	High
EGR30298.1	vacuolar ATP synthase subunit b, putative [Ichthyophthirius multifiliis]	42.1243	8.66	3	1	5	23.2358	2093.6	Oxidation (M)	High
XP_004032348.1	isocitrate dehydrogenase, putative [Ichthyophthirius multifiliis]	47.2193	8.89	4	3	5	21.701	7044	Carbamidomethylation; Deamidation (NQ)	High
EGR30761.1	isocitrate dehydrogenase, putative [Ichthyophthirius multifiliis]	47.2193	8.89	4	3	5	21.701	7044	Carbamidomethylation; Deamidation (NQ)	High
XP_001020930.3	NADP-dependent isocitrate dehydrogenase [Tetrahymena thermophila SB210]	47.2112	6.24	3	2	5	21.701	7044	Carbamidomethylation	High
EAS00685.3	NADP-dependent isocitrate dehydrogenase (macronuclear) [Tetrahymena thermophila SB210]	47.2112	6.24	3	2	5	21.701	7044	Carbamidomethylation	High
EGR32676.1	nadp-specific isocitrate dehydrogenase, putative [Ichthyophthirius multifiliis]	49.3217	4.17	2	1	5	21.701	7044	Carbamidomethylation	High
CAK22208.1	isocitrate dehydrogenase, partial [Stylonychia lemnae]	40.1923	5.07	2	1	5	21.701	7044	Carbamidomethylation	High
CAK22227.1	isocitrate dehydrogenase, partial [Stylonychia lemnae]	40.1241	5.07	2	1	5	21.701	7044	Carbamidomethylation	High
CAK22210.1	isocitrate dehydrogenase, partial [Stylonychia lemnae]	40.221	5.07	2	1	5	21.701	7044	Carbamidomethylation	High
XP_004036662.1	nadp-specific isocitrate dehydrogenase, putative [Ichthyophthirius multifiliis]	49.3217	4.17	2	1	5	21.701	7044	Carbamidomethylation	High
CAK22211.1	isocitrate dehydrogenase, partial [Stylonychia lemnae]	40.1923	5.07	2	1	5	21.701	7044	Carbamidomethylation	High
CAK22216.1	isocitrate dehydrogenase, partial [Stylonychia mytilus]	40.2071	5.07	2	1	5	21.701	7044	Carbamidomethylation	High
CAI2370794.1	unnamed protein product [Moneuplotes crassus]	47.2218	4.31	2	1	5	21.701	7044	Carbamidomethylation	High
CAK22225.1	isocitrate dehydrogenase, partial [Stylonychia mytilus]	40.2113	5.07	2	1	5	21.701	7044	Carbamidomethylation	High
CAK22213.1	isocitrate dehydrogenase, partial [Stylonychia lemnae]	40.1622	5.07	2	1	5	21.701	7044	Carbamidomethylation	High
CAK22222.1	isocitrate dehydrogenase, partial [Stylonychia mytilus]	40.2091	5.07	2	1	5	21.701	7044	Carbamidomethylation	High
TNV78951.1	hypothetical protein FGO68_gene5778 [Halteria grandinella]	45.9484	3.98	2	2	5	21.701	7044		High
CAK22203.1	isocitrate dehydrogenase, partial [Stylonychia lemnae]	40.1923	5.07	2	1	5	21.701	7044	Carbamidomethylation	High
CAK22214.1	isocitrate dehydrogenase, partial [Stylonychia lemnae]	40.197	5.07	2	1	5	21.701	7044	Carbamidomethylation	High
CAK22219.1	isocitrate dehydrogenase, partial [Stylonychia mytilus]	40.1783	5.07	2	1	5	21.701	7044	Carbamidomethylation	High
CAK22218.1	isocitrate dehydrogenase, partial [Stylonychia lemnae]	40.1652	5.07	2	1	5	21.701	7044	Carbamidomethylation	High
XP_001454244.1	uncharacterized protein GSPATT00020509001 [Paramecium tetraurelia]	47.2503	4.38	2	1	5	21.701	7044	Carbamidomethylation	High
CAE2429722.1	unnamed protein product, partial [Litonotus pictus]	18.7286	10.91	2	1	5	21.701	7044	Carbamidomethylation	High
CAD8070085.1	unnamed protein product [Paramecium primaurelia]	47.3305	4.38	2	1	5	21.701	7044	Carbamidomethylation	High
CAK86847.1	unnamed protein product (macronuclear) [Paramecium tetraurelia]	47.2503	4.38	2	1	5	21.701	7044	Carbamidomethylation	High
CAD8090042.1	unnamed protein product [Paramecium sonneborni]	47.2933	4.38	2	1	5	21.701	7044	Carbamidomethylation	High
CAK22217.1	isocitrate dehydrogenase, partial [Stylonychia mytilus]	40.1943	5.07	2	1	5	21.701	7044	Carbamidomethylation	High
CAK95020.1	unnamed protein product (macronuclear) [Paramecium tetraurelia]	47.3404	4.38	2	1	5	21.701	7044	Carbamidomethylation	High
CAD8168296.1	unnamed protein product [Paramecium octaurelia]	47.2823	4.38	2	1	5	21.701	7044	Carbamidomethylation	High
CAD8103591.1	unnamed protein product [Paramecium sonneborni]	47.3265	4.38	2	1	5	21.701	7044	Carbamidomethylation	High
CAK26903.1	isocitrate dehydrogenase, partial [Stylonychia mytilus]	40.1933	5.07	2	1	5	21.701	7044	Carbamidomethylation	High
CAK22201.1	isocitrate dehydrogenase, partial [Stylonychia lemnae]	40.2003	5.07	2	1	5	21.701	7044	Carbamidomethylation	High
CAD8205674.1	unnamed protein product [Paramecium octaurelia]	47.2493	4.38	2	1	5	21.701	7044	Carbamidomethylation	High
CAK22212.1	isocitrate dehydrogenase, partial [Stylonychia lemnae]	40.1923	5.07	2	1	5	21.701	7044	Carbamidomethylation	High
XP_001462393.1	uncharacterized protein GSPATT00027349001 [Paramecium tetraurelia]	47.3404	4.38	2	1	5	21.701	7044	Carbamidomethylation	High
CAK22202.1	isocitrate dehydrogenase, partial [Stylonychia lemnae]	40.2153	5.07	2	1	5	21.701	7044	Carbamidomethylation	High
CAK22205.1	isocitrate dehydrogenase, partial [Stylonychia lemnae]	40.1923	5.07	2	1	5	21.701	7044	Carbamidomethylation	High
CAD8081832.1	unnamed protein product [Paramecium primaurelia]	47.3965	4.38	2	1	5	21.701	7044	Carbamidomethylation	High
CAD8177744.1	unnamed protein product [Paramecium pentaurelia]	47.3965	4.38	2	1	5	21.701	7044	Carbamidomethylation	High
TNV78934.1	hypothetical protein FGO68_gene17212 [Halteria grandinella]	45.2561	4.55	2	1	5	21.701	7044	Carbamidomethylation	High
CAK22209.1	isocitrate dehydrogenase, partial [Stylonychia lemnae]	40.2811	5.07	2	1	5	21.701	7044	Carbamidomethylation	High
CAK22204.1	isocitrate dehydrogenase, partial [Stylonychia lemnae]	40.1652	5.07	2	1	5	21.701	7044	Carbamidomethylation	High
CAK22221.1	isocitrate dehydrogenase, partial [Stylonychia mytilus]	40.2071	5.07	2	1	5	21.701	7044	Carbamidomethylation	High
CAK22224.1	isocitrate dehydrogenase, partial [Stylonychia mytilus]	40.1343	5.07	2	1	5	21.701	7044	Carbamidomethylation	High
CAK22220.1	isocitrate dehydrogenase, partial [Stylonychia mytilus]	40.2654	5.07	2	1	5	21.701	7044	Carbamidomethylation	High
CAK22229.1	isocitrate dehydrogenase, partial [Stylonychia mytilus]	40.2083	5.07	2	1	5	21.701	7044	Carbamidomethylation	High
CAK22228.1	isocitrate dehydrogenase, partial [Stylonychia mytilus]	40.2013	5.07	2	1	5	21.701	7044	Carbamidomethylation	High
CDW90541.1	isocitrate dehydrogenase [Stylonychia lemnae]	47.1658	4.34	2	1	5	21.701	7044	Carbamidomethylation	High
CAD8132748.1	unnamed protein product [Paramecium pentaurelia]	47.2554	4.38	2	1	5	21.701	7044	Carbamidomethylation	High
CAK22215.1	isocitrate dehydrogenase, partial [Stylonychia lemnae]	40.1923	5.07	2	1	5	21.701	7044	Carbamidomethylation	High
CAK22226.1	isocitrate dehydrogenase, partial [Stylonychia mytilus]	40.2091	5.07	2	1	5	21.701	7044	Carbamidomethylation	High
CAK22206.1	isocitrate dehydrogenase, partial [Stylonychia lemnae]	40.2183	5.07	2	1	5	21.701	7044	Carbamidomethylation	High
CAK22207.1	isocitrate dehydrogenase, partial [Stylonychia lemnae]	40.2153	5.07	2	1	5	21.701	7044	Carbamidomethylation	High
CAD8095673.1	unnamed protein product [Paramecium sonneborni]	46.9398	5.11	2	1	5	21.701	7044	Carbamidomethylation; Deamidation (NQ)	High
CAD8096568.1	unnamed protein product [Paramecium sonneborni]	46.9258	5.11	2	1	5	21.701	7044	Carbamidomethylation; Deamidation (NQ)	High
EGR28684.1	ubiquitin, putative [Ichthyophthirius multifiliis]	14.6291	34.11	5	5	6	21.7454	9891.06		High
XP_004032518.1	ubiquitin family protein, putative [Ichthyophthirius multifiliis]	37.0798	13.37	5	5	6	21.7454	9891.06		High
KRX06819.1	Zinc-binding ribosomal protein [Pseudocohnilembus persalinus]	14.65	34.11	5	5	6	21.7454	9891.06		High
EGR27580.1	ubiquitin, putative [Ichthyophthirius multifiliis]	14.6291	34.11	5	5	6	21.7454	9891.06		High
EAR98253.1	polyubiquitin (macronuclear) [Tetrahymena thermophila SB210]	34.031	14.47	5	5	6	21.7454	9891.06		High
EGR30070.1	ubiquitin, putative [Ichthyophthirius multifiliis]	14.6291	34.11	5	5	6	21.7454	9891.06		High
XP_012653679.1	polyubiquitin [Tetrahymena thermophila SB210]	34.031	14.47	5	5	6	21.7454	9891.06		High
XP_001018498.1	polyubiquitin [Tetrahymena thermophila SB210]	34.031	14.47	5	5	6	21.7454	9891.06		High
EGR30931.1	ubiquitin family protein, putative [Ichthyophthirius multifiliis]	37.0798	13.37	5	5	6	21.7454	9891.06		High
XP_004025032.1	ubiquitin, putative [Ichthyophthirius multifiliis]	14.6291	34.11	5	5	6	21.7454	9891.06		High
XP_004031306.1	ubiquitin, putative [Ichthyophthirius multifiliis]	14.6291	34.11	5	5	6	21.7454	9891.06		High
EWS73799.1	polyubiquitin (macronuclear) [Tetrahymena thermophila SB210]	34.031	14.47	5	5	6	21.7454	9891.06		High
XP_004029920.1	ubiquitin, putative [Ichthyophthirius multifiliis]	14.6291	34.11	5	5	6	21.7454	9891.06		High
CAE1098138.1	unnamed protein product, partial [Schmidingerella taraikaensis]	14.1781	24.41	4	4	6	21.7454	9891.06		High
CDW76453.1	ubiquitin c [Stylonychia lemnae]	25.7445	13.54	4	4	6	21.7454	9891.06		High
KRW99178.1	hypothetical protein PPERSA_07421 [Pseudocohnilembus persalinus]	25.6574	13.54	4	4	6	21.7454	9891.06		High
AFV28791.1	polyubiquitin, partial (macronuclear) [Strombidium sulcatum]	12.5054	27.68	4	4	6	21.7454	9891.06		High
XP_001018497.1	polyubiquitin [Tetrahymena thermophila SB210]	43.3628	8.33	4	4	6	21.7454	9891.06		High
EAR98259.1	polyubiquitin (macronuclear) [Tetrahymena thermophila SB210]	34.0451	10.2	4	4	6	21.7454	9891.06		High
EAR98255.1	polyubiquitin (macronuclear) [Tetrahymena thermophila SB210]	62.0251	5.67	4	4	6	21.7454	9891.06		High
AFV28810.1	polyubiquitin, partial (macronuclear) [Euplotes rariseta]	21.1973	16.49	4	4	6	21.7454	9891.06		High
CAE1098121.1	unnamed protein product, partial [Schmidingerella taraikaensis]	14.1781	24.41	4	4	6	21.7454	9891.06		High
CAA40021.1	53aa extension protein [Tetrahymena pyriformis]	14.57	24.03	4	4	6	21.7454	9891.06		High
CAE1098127.1	unnamed protein product, partial [Schmidingerella taraikaensis]	14.7073	24.03	4	4	6	21.7454	9891.06		High
XP_001451129.1	uncharacterized protein GSPATT00018049001 [Paramecium tetraurelia]	70.2178	4.97	4	4	6	21.7454	9891.06		High
XP_001018503.1	polyubiquitin [Tetrahymena thermophila SB210]	43.1288	8.07	4	4	6	21.7454	9891.06		High
AAA56862.1	ubiquitin, partial [Tetrahymena pyriformis]	10.6153	32.63	4	4	6	21.7454	9891.06		High
XP_001018500.1	polyubiquitin [Tetrahymena thermophila SB210]	62.0251	5.67	4	4	6	21.7454	9891.06		High
KRX10537.1	hypothetical protein PPERSA_05357 [Pseudocohnilembus persalinus]	25.6724	13.54	4	4	6	21.7454	9891.06		High
CAE1097516.1	unnamed protein product, partial [Schmidingerella taraikaensis]	17.429	20.13	4	4	6	21.7454	9891.06		High
CAE1097515.1	unnamed protein product, partial [Schmidingerella taraikaensis]	17.429	20.13	4	4	6	21.7454	9891.06		High
CAK91494.1	unnamed protein product (macronuclear) [Paramecium tetraurelia]	14.5961	24.03	4	4	6	21.7454	9891.06		High
CAK83732.1	unnamed protein product (macronuclear) [Paramecium tetraurelia]	70.2178	4.97	4	4	6	21.7454	9891.06		High
AAB61405.1	ubiquitin (macronuclear) [Tetrahymena vorax]	17.1017	20.26	4	4	6	21.7454	9891.06		High
CAK62301.1	unnamed protein product (macronuclear) [Paramecium tetraurelia]	14.5961	24.03	4	4	6	21.7454	9891.06		High
EAR98258.1	polyubiquitin (macronuclear) [Tetrahymena thermophila SB210]	43.1288	8.07	4	4	6	21.7454	9891.06		High
AAA56861.1	ubiquitin, partial [Tetrahymena pyriformis]	6.72056	51.67	4	4	6	21.7454	9891.06		High
EAR98252.1	polyubiquitin (macronuclear) [Tetrahymena thermophila SB210]	43.3628	8.33	4	4	6	21.7454	9891.06		High
CAE1098147.1	unnamed protein product, partial [Schmidingerella taraikaensis]	11.1749	31.31	4	4	6	21.7454	9891.06		High
CAK71658.1	unnamed protein product (macronuclear) [Paramecium tetraurelia]	14.5961	24.03	4	4	6	21.7454	9891.06		High
CAA80337.1	ubiquitin (macronuclear) [Tetrahymena pyriformis]	42.6899	8.18	4	4	6	21.7454	9891.06		High
CAA43387.1	ubiquitin [Tetrahymena pyriformis]	42.68	8.14	4	4	6	21.7454	9891.06		High
CAE1097481.1	unnamed protein product [Schmidingerella taraikaensis]	15.1238	23.13	4	4	6	21.7454	9891.06		High
CDW77677.1	UNKNOWN [Stylonychia lemnae]	15.0656	23.13	4	4	6	21.7454	9891.06		High
KRX10538.1	hypothetical protein PPERSA_05358 [Pseudocohnilembus persalinus]	43.9133	6.12	3	3	6	21.7454	9891.06		High
CDW90045.1	ubiquitin c [Stylonychia lemnae]	25.6593	8.3	3	3	6	21.7454	9891.06		High
CAI83758.1	Polyubiqutin 5, partial [Polyplastron multivesiculatum]	24.7913	10	2	2	6	21.7454	9891.06		High
CAI83747.1	Polyubiqutin 1, partial [Isotricha prostoma]	41.3253	6.01	2	2	6	21.7454	9891.06		High
CAI83759.1	Polyubiqutin 6, partial [Polyplastron multivesiculatum]	9.08942	27.16	2	2	6	21.7454	9891.06		High
CDW90556.1	von willebrand factor type a domain containing protein [Stylonychia lemnae]	106.442	2.38	2	2	6	21.7454	9891.06		High
CAI83757.1	Polyubiqutin 4, partial [Polyplastron multivesiculatum]	20.03	12.43	2	2	6	21.7454	9891.06		High
CAA84813.1	ubiquitin [Tetrahymena pyriformis]	42.5066	5.8	2	2	6	21.7454	9891.06		High
CAI83756.1	Polyubiqutin 3, partial [Polyplastron multivesiculatum]	9.4579	26.19	2	2	6	21.7454	9891.06		High
CAA35578.1	ubiquitin, partial [Tetrahymena pyriformis]	13.07	18.97	2	2	6	21.7454	9891.06		High
CAI83755.1	Polyubiqutin 2, partial [Polyplastron multivesiculatum]	39.1279	6.36	2	2	6	21.7454	9891.06		High
CAI83742.1	Polyubiquitin 2, partial [Dasytricha ruminantium]	39.9979	6.21	2	2	6	21.7454	9891.06		High
AAA62225.1	ubiquitin (macronuclear) [Euplotes eurystomus]	25.8566	9.61	2	2	6	21.7454	9891.06		High
CAE1098132.1	unnamed protein product, partial [Schmidingerella taraikaensis]	20.7822	12.02	2	2	6	21.7454	9891.06		High
CAK66271.1	unnamed protein product (macronuclear) [Paramecium tetraurelia]	17.4181	14.29	2	2	6	21.7454	9891.06		High
CAI83754.1	Polyubiqutin 1, partial [Polyplastron multivesiculatum]	42.7421	5.8	2	2	6	21.7454	9891.06		High
CAI83743.1	Polyubiqutin 3, partial [Dasytricha ruminantium]	40.982	6.06	2	2	6	21.7454	9891.06		High
CAF6834948.1	TPA_asm: unnamed protein product, partial [Tiarina fusa]	33.4076	4.13	1	1	6	21.7454	9891.06		High
AFV28813.1	polyubiquitin-like protein, partial (macronuclear) [Anteholosticha parawarreni]	29.2866	3.41	1	1	6	21.7454	9891.06		High
CDW72317.1	UNKNOWN [Stylonychia lemnae]	105.597	0.97	1	1	6	21.7454	9891.06		High
CAA84814.1	ubiquitin [Tetrahymena pyriformis]	42.5025	2.37	1	1	6	21.7454	9891.06		High
XP_004036615.1	hypothetical protein IMG5_076590 [Ichthyophthirius multifiliis]	36.9242	5.81	3	1	5	22.288	15646.7	Deamidation (NQ)	High
EAR88958.1	glyceraldehyde-3-phosphate dehydrogenase (macronuclear) [Tetrahymena thermophila SB210]	36.9113	5.85	3	1	5	22.288	15646.7	Deamidation (NQ)	High
AAK20729.1	glyceraldehyde-3-phosphate dehydrogenase, partial [Tetrahymena thermophila]	32.8476	6.54	3	1	5	22.288	15646.7	Deamidation (NQ)	High
EGR32629.1	hypothetical protein IMG5_076590 [Ichthyophthirius multifiliis]	36.9242	5.81	3	1	5	22.288	15646.7	Deamidation (NQ)	High
XP_001009203.1	glyceraldehyde-3-phosphate dehydrogenase [Tetrahymena thermophila SB210]	36.9113	5.85	3	1	5	22.288	15646.7	Deamidation (NQ)	High
QBH22430.1	catalase [Philasterides dicentrarchi]	55.6904	9.16	5	5	5	21.62	530.25		High
KRX05561.1	Catalase-like domain [Pseudocohnilembus persalinus]	57.4583	1.61	1	1	5	21.62	530.25		High
ABQ10635.1	catalase [Paramecium bursaria]	53.6679	1.7	1	1	5	21.62	530.25		High
ACV83772.1	protein phosphatase 2C [Miamiensis avidus]	33.7178	16	5	5	5	21.282	309		High
KRX10520.1	P-loop containing nucleoside triphosphate hydrolase [Pseudocohnilembus persalinus]	54.9017	10.82	4	1	5	23.284	1175.2	Deamidation (NQ); Dehydration	High
KRX08339.1	hypothetical protein PPERSA_03333 [Pseudocohnilembus persalinus]	41.8838	13.03	5	5	5	24.038	1143.4	Dehydration	High
OMJ89868.1	hypothetical protein SteCoe_7852 [Stentor coeruleus]	94.3213	2.12	2	1	4	21.535	2094.67	Oxidation (M)	Moderate
OMJ75940.1	hypothetical protein SteCoe_24836 [Stentor coeruleus]	92.7786	2.15	2	1	4	21.535	2094.67	Oxidation (M)	Moderate
OMJ96244.1	hypothetical protein SteCoe_208 [Stentor coeruleus]	92.9419	2.15	2	1	4	21.535	2094.67	Oxidation (M)	Moderate
QES95438.1	heat shock protein HSP90 [Philasterides dicentrarchi]	89.0363	5.2	4	2	6	21.6917	1214.38		High
XP_004023992.1	hypothetical protein IMG5_201300 [Ichthyophthirius multifiliis]	95.0672	3.19	3	1	6	21.6917	1214.38		High
EGR27108.1	hypothetical protein IMG5_201300 [Ichthyophthirius multifiliis]	95.0672	3.19	3	1	6	21.6917	1214.38		High
KRX09059.1	Ribosomal protein S5 domain 2-type fold [Pseudocohnilembus persalinus]	90.8428	3.33	2	2	6	21.6917	1214.38		High
KRX03681.1	hypothetical protein PPERSA_10365 [Pseudocohnilembus persalinus]	22.5141	19.59	4	4	4	25.8575	7396.67		Moderate
CAD8178448.1	unnamed protein product [Paramecium pentaurelia]	38.9402	7.52	4	3	4	26.5271	23386.8	Deamidation (NQ)	Moderate
CAD8193623.1	unnamed protein product [Paramecium pentaurelia]	38.8602	7.52	4	3	4	26.5271	23386.8	Deamidation (NQ)	Moderate
CAD8090287.1	unnamed protein product [Paramecium primaurelia]	38.9212	7.52	4	3	4	26.5271	23386.8	Deamidation (NQ)	Moderate
CAD8183902.1	unnamed protein product [Paramecium pentaurelia]	38.9353	7.52	4	3	4	26.5271	23386.8	Deamidation (NQ)	Moderate
CAD8169118.1	unnamed protein product [Paramecium octaurelia]	38.8902	7.52	4	3	4	26.5271	23386.8	Deamidation (NQ)	Moderate
CAK93385.1	unnamed protein product (macronuclear) [Paramecium tetraurelia]	38.9343	7.52	4	3	4	26.5271	23386.8	Deamidation (NQ)	Moderate
CAD8076313.1	unnamed protein product [Paramecium primaurelia]	38.9543	7.52	4	3	4	26.5271	23386.8	Deamidation (NQ)	Moderate
CAD8183919.1	unnamed protein product [Paramecium octaurelia]	38.9864	7.52	4	3	4	26.5271	23386.8	Deamidation (NQ)	Moderate
CAK91239.1	unnamed protein product (macronuclear) [Paramecium tetraurelia]	38.9413	7.52	4	3	4	26.5271	23386.8	Deamidation (NQ)	Moderate
CAK90045.1	unnamed protein product (macronuclear) [Paramecium tetraurelia]	43.8713	6.78	4	3	4	26.5271	23386.8	Deamidation (NQ)	Moderate
XP_001458636.1	uncharacterized protein GSPATT00023967001 [Paramecium tetraurelia]	38.9413	7.52	4	3	4	26.5271	23386.8	Deamidation (NQ)	Moderate
XP_001460782.1	uncharacterized protein GSPATT00025729001 [Paramecium tetraurelia]	38.9343	7.52	4	3	4	26.5271	23386.8	Deamidation (NQ)	Moderate
CAD8190220.1	unnamed protein product [Paramecium octaurelia]	38.8902	7.52	4	3	4	26.5271	23386.8	Deamidation (NQ)	Moderate
CAD8128632.1	unnamed protein product [Paramecium sonneborni]	38.9663	7.52	4	3	4	26.5271	23386.8	Deamidation (NQ)	Moderate
CAD8090768.1	unnamed protein product [Paramecium primaurelia]	38.8892	7.52	4	3	4	26.5271	23386.8	Deamidation (NQ)	Moderate
XP_001457442.1	uncharacterized protein GSPATT00023218001 [Paramecium tetraurelia]	43.8713	6.78	4	3	4	26.5271	23386.8	Deamidation (NQ)	Moderate
CAD8104638.1	unnamed protein product [Paramecium sonneborni]	38.9363	7.52	4	3	4	26.5271	23386.8	Deamidation (NQ)	Moderate
CAK94271.1	unnamed protein product (macronuclear) [Paramecium tetraurelia]	38.9423	4.46	3	3	4	26.5271	23386.8	Deamidation (NQ)	Moderate
CAD8105494.1	unnamed protein product [Paramecium sonneborni]	39.1415	4.46	3	3	4	26.5271	23386.8	Deamidation (NQ)	Moderate
CAD8098651.1	unnamed protein product [Paramecium primaurelia]	39.0134	4.46	3	3	4	26.5271	23386.8	Deamidation (NQ)	Moderate
CAD8180495.1	unnamed protein product [Paramecium octaurelia]	38.9553	4.46	3	3	4	26.5271	23386.8	Deamidation (NQ)	Moderate
XP_001461644.1	uncharacterized protein GSPATT00026594001 [Paramecium tetraurelia]	38.9423	4.46	3	3	4	26.5271	23386.8	Deamidation (NQ)	Moderate
CAD8199373.1	unnamed protein product [Paramecium pentaurelia]	38.9993	4.46	3	3	4	26.5271	23386.8	Deamidation (NQ)	Moderate
KRX09309.1	GroEL-like apical domain [Pseudocohnilembus persalinus]	58.8577	10.68	4	4	4	25.5567	976	Deamidation (NQ)	Moderate
TNV80626.1	hypothetical protein FGO68_gene11522 [Halteria grandinella]	58.5187	2.24	1	1	4	25.5567	976		Moderate
CDW74439.1	t-complex protein 1 subunit delta [Stylonychia lemnae]	58.3635	2.24	1	1	4	25.5567	976		Moderate
KRW99048.1	GroEL-like apical domain [Pseudocohnilembus persalinus]	61.2063	8.42	4	3	4	25.3775	1334.67		Moderate
KRX09310.1	GroEL-like apical domain [Pseudocohnilembus persalinus]	59.1199	9.26	4	4	6	21.9178	510.25		High
CAF6826260.1	TPA_asm: unnamed protein product, partial [Tiarina fusa]	56.8224	2.25	1	1	6	21.9178	510.25		High
EAR86406.3	TCP-1 (CTT or eukaryotic type II) chaperonin family, theta subunit (macronuclear) [Tetrahymena thermophila SB210]	99.1215	1.15	1	1	6	21.9178	510.25		High
CAI2363393.1	unnamed protein product [Moneuplotes crassus]	58.8765	1.86	1	1	6	21.9178	510.25		High
XP_977107.3	TCP-1 (CTT or eukaryotic type II) chaperonin family, theta subunit [Tetrahymena thermophila SB210]	99.1215	1.15	1	1	6	21.9178	510.25		High
XP_004039923.1	hypothetical protein IMG5_005740 [Ichthyophthirius multifiliis]	59.6205	1.85	1	1	6	21.9178	510.25		High
KRW99196.1	Translation protein, beta-barrel domain [Pseudocohnilembus persalinus]	93.754	3.71	3	1	4	21.5686	1325.29	Oxidation (M)	Moderate
CAE1126179.1	unnamed protein product [Euplotes focardii]	96.4763	1.05	1	1	4	21.5686	1325.29		Moderate
CAI2383430.1	unnamed protein product [Moneuplotes crassus]	98.0049	1.03	1	1	4	21.5686	1325.29		Moderate
AGJ81126.1	elongation factor 2 (macronuclear) [Euplotes octocarinatus]	99.1224	1.02	1	1	4	21.5686	1325.29		Moderate
QBK46535.1	IMP dehydrogenase/GMP reductase domain containing protein [Philasterides dicentrarchi]	57.4712	9.89	4	4	4	24.205	577.25		Moderate
KRX07814.1	hypothetical protein PPERSA_07564 [Pseudocohnilembus persalinus]	69.5157	5.95	4	1	4	27.2625	7175		Moderate
CAD8049801.1	unnamed protein product [Paramecium primaurelia]	60.8656	5.97	3	1	3	27.4354	910.216		Moderate
CAD8052017.1	unnamed protein product [Paramecium sonneborni]	60.8386	5.97	3	1	3	27.4354	910.216		Moderate
CAG9329164.1	unnamed protein product [Blepharisma stoltei]	60.095	6	3	1	3	27.4354	910.216		Moderate
XP_001347119.1	T-complex protein 1, eta subunit (macronuclear) [Paramecium tetraurelia strain d4-2]	60.8326	5.97	3	1	3	27.4354	910.216		Moderate
CAD8043700.1	unnamed protein product [Paramecium primaurelia]	60.8656	5.97	3	1	3	27.4354	910.216		Moderate
CAK55773.1	unnamed protein product (macronuclear) [Paramecium tetraurelia]	60.8326	5.97	3	1	3	27.4354	910.216		Moderate
CAD8159026.1	unnamed protein product [Paramecium octaurelia]	60.6655	5.97	3	1	3	27.4354	910.216		Moderate
CAF6846586.1	TPA_asm: unnamed protein product, partial [Tiarina fusa]	36.7167	9.82	3	1	3	27.4354	910.216		Moderate
CAH03492.1	T-complex protein 1, eta subunit, putative (macronuclear) [Paramecium tetraurelia]	60.8326	5.97	3	1	3	27.4354	910.216		Moderate
XP_001439673.1	uncharacterized protein GSPATT00008718001 [Paramecium tetraurelia]	60.7075	5.97	3	1	3	27.4354	910.216		Moderate
CAD8136792.1	unnamed protein product [Paramecium pentaurelia]	60.8656	5.97	3	1	3	27.4354	910.216		Moderate
CAD8048675.1	unnamed protein product [Paramecium sonneborni]	60.8125	5.97	3	1	3	27.4354	910.216		Moderate
CAD8143556.1	unnamed protein product [Paramecium pentaurelia]	60.7376	5.97	3	1	3	27.4354	910.216		Moderate
XP_001458078.1	uncharacterized protein GSPATT00003544001 [Paramecium tetraurelia]	60.8186	5.97	3	1	3	27.4354	910.216		Moderate
XP_001027984.2	TCP-1 (CTT or eukaryotic type II) chaperonin family, eta subunit [Tetrahymena thermophila SB210]	61.5297	5.87	3	1	3	27.4354	910.216		Moderate
CAD8148639.1	unnamed protein product [Paramecium pentaurelia]	60.8937	5.97	3	1	3	27.4354	910.216		Moderate
XP_001423171.1	uncharacterized protein GSPATT00000208001 [Paramecium tetraurelia]	60.8326	5.97	3	1	3	27.4354	910.216		Moderate
CAK90681.1	unnamed protein product (macronuclear) [Paramecium tetraurelia]	60.8186	5.97	3	1	3	27.4354	910.216		Moderate
EAS07742.2	TCP-1 (CTT or eukaryotic type II) chaperonin family, eta subunit (macronuclear) [Tetrahymena thermophila SB210]	61.5297	5.87	3	1	3	27.4354	910.216		Moderate
CAD8046168.1	unnamed protein product [Paramecium primaurelia]	60.7527	5.97	3	1	3	27.4354	910.216		Moderate
CAG9316268.1	unnamed protein product [Blepharisma stoltei]	60.2	6	3	1	3	27.4354	910.216		Moderate
CAK72276.1	unnamed protein product (macronuclear) [Paramecium tetraurelia]	60.7075	5.97	3	1	3	27.4354	910.216		Moderate
CAD8142095.1	unnamed protein product [Paramecium octaurelia]	60.8216	5.97	3	1	3	27.4354	910.216		Moderate
AAC47006.1	CCTeta [Tetrahymena pyriformis]	60.8959	4.66	2	1	3	27.4354	910.216		Moderate
OMJ91120.1	hypothetical protein SteCoe_6384 [Stentor coeruleus]	55.6967	5.15	2	1	3	27.4354	910.216		Moderate
EGR27796.1	hypothetical protein IMG5_188660 [Ichthyophthirius multifiliis]	61.5567	4.63	2	1	3	27.4354	910.216		Moderate
XP_004027141.1	hypothetical protein IMG5_188660 [Ichthyophthirius multifiliis]	61.5567	4.63	2	1	3	27.4354	910.216		Moderate
CAF8342092.1	TPA_asm: unnamed protein product, partial [uncultured Stichotrichia]	35.6279	8.2	2	1	3	27.4354	910.216		Moderate
CAE2448686.1	unnamed protein product, partial [Litonotus pictus]	20.4271	14.29	2	1	3	27.4354	910.216		Moderate
>sp|P54410.1|TCPH_TETTH RecName: Full=T-complex protein 1 subunit eta; Short=TCP-1-eta; AltName: Full=CCT-eta	RecName: Full=T-complex protein 1 subunit eta; Short=TCP-1-eta; AltName: Full=CCT-eta	39.0498	7.37	2	1	3	27.4354	910.216		Moderate
CAF8384475.1	TPA_asm: unnamed protein product, partial [uncultured Stichotrichia]	17.2929	16.88	2	1	3	27.4354	910.216		Moderate
AAC47007.1	CCTeta, partial [Tetrahymena thermophila]	39.0498	7.37	2	1	3	27.4354	910.216		Moderate
CDW90599.1	t-complex protein 1 subunit eta [Stylonychia lemnae]	62.5155	4.58	2	1	3	27.4354	910.216		Moderate
>prf||2209286B chaperonin CCT-eta	chaperonin CCT-eta	39.0498	7.37	2	1	3	27.4354	910.216		Moderate
>prf||2209286A chaperonin CCT-eta	chaperonin CCT-eta	60.8959	4.66	2	1	3	27.4354	910.216		Moderate
CAH9446884.1	TPA_asm: unnamed protein product, partial [Mesodinium pulex]	47.6778	4.28	2	1	3	27.4354	910.216		Moderate
CAF8373437.1	TPA_asm: unnamed protein product, partial [uncultured Stichotrichia]	64.2077	2.01	1	1	3	27.4354	910.216		Moderate
CAF8384474.1	TPA_asm: unnamed protein product, partial [uncultured Stichotrichia]	15.0683	9.09	1	1	3	27.4354	910.216		Moderate
CAE1078765.1	unnamed protein product, partial [Euplotes focardii]	54.2282	2.4	1	1	3	27.4354	910.216		Moderate
QKV26157.1	manganese superoxide dismutase [Philasterides dicentrarchi]	25.0744	19.55	3	3	3	24.42	1088		Moderate
QBK46546.1	manganese superoxide dismutase [Philasterides dicentrarchi]	25.0744	19.55	3	3	3	24.42	1088		Moderate
QAR17771.1	superoxide dismutase [Fe] protein (macronuclear) [Philasterides dicentrarchi]	25.0744	19.55	3	3	3	24.42	1088		Moderate
CAD8159579.1	unnamed protein product [Paramecium pentaurelia]	36.8592	7.31	3	1	3	21.59	38200		Moderate
CAD8156034.1	unnamed protein product [Paramecium pentaurelia]	36.7811	7.31	3	1	3	21.59	38200		Moderate
CAD8073530.1	unnamed protein product [Paramecium primaurelia]	36.8592	7.31	3	1	3	21.59	38200		Moderate
CAD8065827.1	unnamed protein product [Paramecium primaurelia]	36.7811	7.31	3	1	3	21.59	38200		Moderate
QEE82883.1	trichocyst matrix protein T2-A [Philasterides dicentrarchi]	43.5028	10.08	3	3	3	22.1567	783		Moderate
AWX67865.1	trichocyst matrix protein T2-A [Philasterides dicentrarchi]	43.5028	10.08	3	3	3	22.1567	783		Moderate
CAK93665.1	unnamed protein product (macronuclear) [Paramecium tetraurelia]	71.6143	3.72	3	2	3	21.5833	252.5		Moderate
CAI44476.1	Cytosol-type hsp70 (macronuclear) [Paramecium tetraurelia]	71.6143	3.72	3	2	3	21.5833	252.5		Moderate
XP_001461242.1	uncharacterized protein GSPATT00026192001 [Paramecium tetraurelia]	71.5563	3.73	3	2	3	21.5833	252.5		Moderate
CAI44477.1	Cytosol-type hsp70 (macronuclear) [Paramecium tetraurelia]	71.5563	3.73	3	2	3	21.5833	252.5		Moderate
CAD8095307.1	unnamed protein product [Paramecium primaurelia]	116.586	2.29	3	2	3	21.5833	252.5		Moderate
CAD8195349.1	unnamed protein product [Paramecium pentaurelia]	71.6273	3.72	3	2	3	21.5833	252.5		Moderate
CAD8195351.1	unnamed protein product [Paramecium pentaurelia]	58.6199	4.51	3	2	3	21.5833	252.5		Moderate
XP_001461059.1	uncharacterized protein GSPATT00026008001 [Paramecium tetraurelia]	71.6143	3.72	3	2	3	21.5833	252.5		Moderate
CAK93869.1	unnamed protein product (macronuclear) [Paramecium tetraurelia]	71.5563	3.73	3	2	3	21.5833	252.5		Moderate
CAD8187509.1	unnamed protein product, partial [Paramecium pentaurelia]	57.3362	4.61	3	2	3	21.5833	252.5		Moderate
KRX10699.1	hypothetical protein PPERSA_08694 [Pseudocohnilembus persalinus]	35.7902	7.03	2	2	3	23.0867	3631.33	Deamidation (NQ); Oxidation (M)	Moderate
KRX06460.1	GroEL-like apical domain [Pseudocohnilembus persalinus]	58.925	6.3	3	3	3	21.58	425.5		Moderate
KRX03529.1	Ribosomal protein L18e/L15P [Pseudocohnilembus persalinus]	16.3612	12.93	3	3	3	25.6395	2147		Moderate
CAD8082575.1	unnamed protein product [Paramecium primaurelia]	16.6847	7.48	2	2	3	25.6395	2147		Moderate
CAK73705.1	unnamed protein product (macronuclear) [Paramecium tetraurelia]	16.6726	7.48	2	2	3	25.6395	2147		Moderate
CAK94938.1	unnamed protein product (macronuclear) [Paramecium tetraurelia]	16.6997	7.48	2	2	3	25.6395	2147		Moderate
CAD8148506.1	unnamed protein product [Paramecium octaurelia]	16.6726	7.48	2	2	3	25.6395	2147		Moderate
CAD8088565.1	unnamed protein product [Paramecium primaurelia]	16.6146	7.48	2	2	3	25.6395	2147		Moderate
CAD8059099.1	unnamed protein product [Paramecium primaurelia]	16.6726	7.48	2	2	3	25.6395	2147		Moderate
CAD8205831.1	unnamed protein product [Paramecium octaurelia]	16.6997	7.48	2	2	3	25.6395	2147		Moderate
AGE89250.1	60S ribosomal protein L27A [Cryptocaryon irritans]	16.5675	7.48	2	2	3	25.6395	2147		Moderate
XP_001456285.1	uncharacterized protein GSPATT00022056001 [Paramecium tetraurelia]	16.6006	7.48	2	2	3	25.6395	2147		Moderate
CAD8168152.1	unnamed protein product [Paramecium octaurelia]	16.6856	7.48	2	2	3	25.6395	2147		Moderate
CAK86934.1	unnamed protein product (macronuclear) [Paramecium tetraurelia]	16.6867	7.48	2	2	3	25.6395	2147		Moderate
CAK83456.1	unnamed protein product (macronuclear) [Paramecium tetraurelia]	16.6006	7.48	2	2	3	25.6395	2147		Moderate
CAD8078705.1	unnamed protein product [Paramecium primaurelia]	16.6146	7.48	2	2	3	25.6395	2147		Moderate
CAD8081638.1	unnamed protein product [Paramecium primaurelia]	16.6997	7.48	2	2	3	25.6395	2147		Moderate
CAD8165299.1	unnamed protein product [Paramecium octaurelia]	16.6726	7.48	2	2	3	25.6395	2147		Moderate
>sp|Q00454.1|RL27A_TETTH RecName: Full=Large ribosomal subunit protein uL15; AltName: Full=60S ribosomal protein L27a	RecName: Full=Large ribosomal subunit protein uL15; AltName: Full=60S ribosomal protein L27a	16.6187	7.38	2	2	3	25.6395	2147		Moderate
XP_001441102.1	uncharacterized protein GSPATT00009977001 [Paramecium tetraurelia]	16.6726	7.48	2	2	3	25.6395	2147		Moderate
>pdb|4V8P|GK Chain GK, 60S RIBOSOMAL PROTEIN L27A	Chain GK, 60S RIBOSOMAL PROTEIN L27A	16.6187	7.38	2	2	3	25.6395	2147		Moderate
AGE89264.1	ribosomal protein L27Ae [Cryptocaryon irritans]	15.3629	8.03	2	2	3	25.6395	2147		Moderate
XP_001450853.1	uncharacterized protein GSPATT00017785001 [Paramecium tetraurelia]	16.6006	7.48	2	2	3	25.6395	2147		Moderate
AAA30124.1	rpL29 [Tetrahymena thermophila]	16.6187	7.38	2	2	3	25.6395	2147		Moderate
EAR96564.2	60S ribosomal protein L18 (macronuclear) [Tetrahymena thermophila SB210]	25.417	4.98	2	2	3	25.6395	2147		Moderate
AAA30125.1	rpL29 (macronuclear) [Tetrahymena thermophila]	16.7748	7.38	2	2	3	25.6395	2147		Moderate
XP_001430785.1	uncharacterized protein GSPATT00033240001 [Paramecium tetraurelia]	16.6847	7.48	2	2	3	25.6395	2147		Moderate
XP_001462311.1	uncharacterized protein GSPATT00027265001 [Paramecium tetraurelia]	16.6997	7.48	2	2	3	25.6395	2147		Moderate
>pdb|4V8P|EK Chain EK, 60S RIBOSOMAL PROTEIN L27A	Chain EK, 60S RIBOSOMAL PROTEIN L27A	16.6187	7.38	2	2	3	25.6395	2147		Moderate
EGR27056.1	ribosomal protein, putative [Ichthyophthirius multifiliis]	16.7187	7.38	2	2	3	25.6395	2147		Moderate
CAK63387.1	unnamed protein product (macronuclear) [Paramecium tetraurelia]	16.6847	7.48	2	2	3	25.6395	2147		Moderate
XP_004023940.1	ribosomal protein, putative [Ichthyophthirius multifiliis]	16.7187	7.38	2	2	3	25.6395	2147		Moderate
CAD8161892.1	unnamed protein product [Paramecium octaurelia]	16.6566	7.48	2	2	3	25.6395	2147		Moderate
CAD8064618.1	unnamed protein product [Paramecium primaurelia]	16.6726	7.48	2	2	3	25.6395	2147		Moderate
XP_001460512.1	uncharacterized protein GSPATT00003984001 [Paramecium tetraurelia]	16.6726	7.48	2	2	3	25.6395	2147		Moderate
>pdb|4V8P|BK Chain BK, 60S RIBOSOMAL PROTEIN L27A	Chain BK, 60S RIBOSOMAL PROTEIN L27A	16.6187	7.38	2	2	3	25.6395	2147		Moderate
CAD8107521.1	unnamed protein product [Paramecium primaurelia]	16.6847	7.48	2	2	3	25.6395	2147		Moderate
XP_001016809.2	60S ribosomal protein L18 [Tetrahymena thermophila SB210]	25.417	4.98	2	2	3	25.6395	2147		Moderate
CAK93115.1	unnamed protein product (macronuclear) [Paramecium tetraurelia]	16.6726	7.48	2	2	3	25.6395	2147		Moderate
XP_001445932.1	uncharacterized protein GSPATT00013965001 [Paramecium tetraurelia]	16.6847	7.48	2	2	3	25.6395	2147		Moderate
>pdb|4V8P|CK Chain CK, 60S RIBOSOMAL PROTEIN L27A	Chain CK, 60S RIBOSOMAL PROTEIN L27A	16.6187	7.38	2	2	3	25.6395	2147		Moderate
CAK88888.1	unnamed protein product (macronuclear) [Paramecium tetraurelia]	16.6006	7.48	2	2	3	25.6395	2147		Moderate
CAD8171325.1	unnamed protein product [Paramecium octaurelia]	16.6146	7.48	2	2	3	25.6395	2147		Moderate
CAK78535.1	unnamed protein product (macronuclear) [Paramecium tetraurelia]	16.6847	7.48	2	2	3	25.6395	2147		Moderate
XP_001454331.1	uncharacterized protein GSPATT00020598001 [Paramecium tetraurelia]	16.6867	7.48	2	2	3	25.6395	2147		Moderate
KRX11051.1	Histone-fold [Pseudocohnilembus persalinus]	13.3606	28.33	3	3	3	21.4274	8401.74		Moderate
KRX04370.1	Histone-fold [Pseudocohnilembus persalinus]	13.0733	28.81	3	3	3	21.4274	8401.74		Moderate
KRX10014.1	Histone-fold [Pseudocohnilembus persalinus]	66.4607	1.78	1	1	3	21.4274	8401.74		Moderate
CAK60689.1	unnamed protein product (macronuclear) [Paramecium tetraurelia]	14.0325	7.26	1	1	3	21.4274	8401.74		Moderate
CAK79062.1	unnamed protein product (macronuclear) [Paramecium tetraurelia]	14.0895	7.2	1	1	3	21.4274	8401.74		Moderate
EGR31260.1	hypothetical protein IMG5_114680 [Ichthyophthirius multifiliis]	13.6249	7.5	1	1	3	21.4274	8401.74		Moderate
XP_001446459.1	uncharacterized protein GSPATT00014029001 [Paramecium tetraurelia]	14.0895	7.2	1	1	3	21.4274	8401.74		Moderate
EAR89829.1	histone H2B.1 (macronuclear) [Tetrahymena thermophila SB210]	13.589	7.38	1	1	3	21.4274	8401.74		Moderate
XP_001018174.2	histone H2B.1 [Tetrahymena thermophila SB210]	13.635	7.38	1	1	3	21.4274	8401.74		Moderate
CAK92565.1	unnamed protein product (macronuclear) [Paramecium tetraurelia]	14.0625	7.26	1	1	3	21.4274	8401.74		Moderate
CAA29060.1	Histone H2B-2 [Tetrahymena thermophila]	13.635	7.38	1	1	3	21.4274	8401.74		Moderate
XP_001428724.1	uncharacterized protein GSPATT00031557001 [Paramecium tetraurelia]	14.0755	7.2	1	1	3	21.4274	8401.74		Moderate
XP_001445976.1	uncharacterized protein GSPATT00001620001 [Paramecium tetraurelia]	14.0625	7.26	1	1	3	21.4274	8401.74		Moderate
XP_004024028.1	hypothetical protein IMG5_201690 [Ichthyophthirius multifiliis]	13.4517	7.5	1	1	3	21.4274	8401.74		Moderate
XP_001459962.1	uncharacterized protein GSPATT00025299001 [Paramecium tetraurelia]	14.0625	7.26	1	1	3	21.4274	8401.74		Moderate
XP_001428087.1	uncharacterized protein GSPATT00005440001 [Paramecium tetraurelia]	14.0325	7.26	1	1	3	21.4274	8401.74		Moderate
XP_001460041.1	uncharacterized protein GSPATT00025378001 [Paramecium tetraurelia]	14.0755	7.2	1	1	3	21.4274	8401.74		Moderate
EAR97929.2	histone H2B.1 (macronuclear) [Tetrahymena thermophila SB210]	13.635	7.38	1	1	3	21.4274	8401.74		Moderate
CAK61326.1	unnamed protein product (macronuclear) [Paramecium tetraurelia]	14.0755	7.2	1	1	3	21.4274	8401.74		Moderate
CAK78579.1	unnamed protein product (macronuclear) [Paramecium tetraurelia]	14.0625	7.26	1	1	3	21.4274	8401.74		Moderate
BAD84179.1	histone H2B (macronuclear) [Paramecium caudatum]	14.0325	7.26	1	1	3	21.4274	8401.74		Moderate
CAA29059.1	Histone H2B-1 [Tetrahymena thermophila]	13.589	7.38	1	1	3	21.4274	8401.74		Moderate
XP_004034746.1	hypothetical protein IMG5_114680 [Ichthyophthirius multifiliis]	13.6249	7.5	1	1	3	21.4274	8401.74		Moderate
CAK56928.1	unnamed protein product (macronuclear) [Paramecium tetraurelia]	14.0755	7.2	1	1	3	21.4274	8401.74		Moderate
CAK72535.1	unnamed protein product (macronuclear) [Paramecium tetraurelia]	14.0866	7.26	1	1	3	21.4274	8401.74		Moderate
CAK92644.1	unnamed protein product (macronuclear) [Paramecium tetraurelia]	14.0755	7.2	1	1	3	21.4274	8401.74		Moderate
EGR27144.1	hypothetical protein IMG5_201690 [Ichthyophthirius multifiliis]	13.4517	7.5	1	1	3	21.4274	8401.74		Moderate
XP_001010074.1	histone H2B.1 [Tetrahymena thermophila SB210]	13.589	7.38	1	1	3	21.4274	8401.74		Moderate
XP_001439932.1	uncharacterized protein GSPATT00008926001 [Paramecium tetraurelia]	14.0866	7.26	1	1	3	21.4274	8401.74		Moderate
XP_001424326.1	uncharacterized protein GSPATT00027961001 [Paramecium tetraurelia]	14.0755	7.2	1	1	3	21.4274	8401.74		Moderate
BAD84178.1	histone H2B (macronuclear) [Paramecium caudatum]	13.9894	7.26	1	1	3	21.4274	8401.74		Moderate
CAG9313875.1	unnamed protein product [Blepharisma stoltei]	93.073	3.09	2	1	3	26.7233	3545	Carbamidomethylation; Oxidation (M)	Moderate
CAG9315993.1	unnamed protein product [Blepharisma stoltei]	46.7692	6.04	2	1	3	26.7233	3545	Carbamidomethylation; Oxidation (M)	Moderate
QES95441.1	ornithine aminotransferase [Philasterides dicentrarchi]	48.2893	11.37	3	3	3	28.23	555.5		Moderate
KRX10986.1	GroEL-like apical domain [Pseudocohnilembus persalinus]	59.8819	6.56	3	2	3	21.6133	2490	Acetylation (Protein N-term)	Moderate
EGR28782.1	hypothetical protein IMG5_168860 [Ichthyophthirius multifiliis]	98.566	3.79	3	1	3	32.32	7566.06		Moderate
XP_004030018.1	hypothetical protein IMG5_168860 [Ichthyophthirius multifiliis]	98.566	3.79	3	1	3	32.32	7566.06		Moderate
CAD8150490.1	unnamed protein product [Paramecium pentaurelia]	48.6553	7.13	2	1	3	32.32	7566.06		Moderate
CAK56393.1	unnamed protein product (macronuclear) [Paramecium tetraurelia]	47.4962	7.27	2	1	3	32.32	7566.06		Moderate
AAL05465.1	enolase, partial [Paramecium tetraurelia]	40.7523	8.44	2	1	3	32.32	7566.06		Moderate
XP_001452406.1	uncharacterized protein GSPATT00019191001 [Paramecium tetraurelia]	48.5152	7.13	2	1	3	32.32	7566.06		Moderate
CAD8140570.1	unnamed protein product [Paramecium pentaurelia]	48.6173	7.13	2	1	3	32.32	7566.06		Moderate
CAD8057344.1	unnamed protein product [Paramecium sonneborni]	48.3106	7.16	2	1	3	32.32	7566.06		Moderate
CAD8131839.1	unnamed protein product [Paramecium octaurelia]	48.5572	7.13	2	1	3	32.32	7566.06		Moderate
CAD8055647.1	unnamed protein product [Paramecium sonneborni]	48.4881	7.13	2	1	3	32.32	7566.06		Moderate
CAD8138329.1	unnamed protein product [Paramecium octaurelia]	48.5292	7.13	2	1	3	32.32	7566.06		Moderate
CAI39017.1	enolase, putative (macronuclear) [Paramecium tetraurelia]	48.5152	7.13	2	1	3	32.32	7566.06		Moderate
CAK85009.1	unnamed protein product (macronuclear) [Paramecium tetraurelia]	48.5152	7.13	2	1	3	32.32	7566.06		Moderate
XP_001423791.1	uncharacterized protein GSPATT00004487001 [Paramecium tetraurelia]	47.4962	7.27	2	1	3	32.32	7566.06		Moderate
CAI39008.1	enolase, putative (macronuclear) [Paramecium tetraurelia]	48.5172	7.13	2	1	3	32.32	7566.06		Moderate
CAD8057341.1	unnamed protein product [Paramecium sonneborni]	29.296	5.6	1	1	3	32.32	7566.06		Moderate
ACH72155.1	elongation factor EF-1 alpha, partial [Euplotes vannus]	42.7222	8.21	3	1	3	21.9267	10797.3	Deamidation (NQ)	Moderate
ACH72154.1	elongation factor EF-1 alpha, partial [Euplotes vannus]	42.7543	8.21	3	1	3	21.9267	10797.3	Deamidation (NQ)	Moderate
ACH72152.1	elongation factor EF-1 alpha, partial [Euplotes vannus]	42.9314	8.21	3	1	3	21.9267	10797.3	Deamidation (NQ)	Moderate
ACH72150.1	elongation factor EF-1 alpha, partial [Euplotes vannus]	42.7381	8.21	3	1	3	21.9267	10797.3	Deamidation (NQ)	Moderate
ACH72153.1	elongation factor EF-1 alpha, partial [Euplotes vannus]	42.6952	8.21	3	1	3	21.9267	10797.3	Deamidation (NQ)	Moderate
ACH72148.1	elongation factor EF-1 alpha, partial [Euplotes vannus]	42.7262	8.21	3	1	3	21.9267	10797.3	Deamidation (NQ)	Moderate
QBG49671.1	20S proteasome subunit beta 7 [Philasterides dicentrarchi]	28.4962	14.06	3	3	3	23.8567	343.5		Moderate
KRX08400.1	Ribosomal protein S7 domain [Pseudocohnilembus persalinus]	29.5891	8.05	3	3	5	21.3254	2080.22		High
CAG9316258.1	unnamed protein product [Blepharisma stoltei]	24.455	4.57	2	2	5	21.3254	2080.22		High
CAE1099467.1	unnamed protein product, partial [Euplotes focardii]	22.9265	4.88	2	2	5	21.3254	2080.22		High
CAE1176493.1	unnamed protein product [Euplotes focardii]	22.4418	5	2	2	5	21.3254	2080.22		High
CAE1102556.1	unnamed protein product [Euplotes focardii]	21.9122	5.1	2	2	5	21.3254	2080.22		High
CDW80892.1	UNKNOWN [Stylonychia lemnae]	23.7341	4.65	2	2	5	21.3254	2080.22		High
CAF6792021.1	TPA_asm: unnamed protein product [Tiarina fusa]	21.7122	5.18	2	2	5	21.3254	2080.22		High
XP_004034912.1	hypothetical protein IMG5_109970 [Ichthyophthirius multifiliis]	22.5132	5	2	2	5	21.3254	2080.22		High
CAI2377055.1	unnamed protein product [Moneuplotes crassus]	22.78	4.93	2	2	5	21.3254	2080.22		High
XP_004031337.1	hypothetical protein IMG5_142270, partial [Ichthyophthirius multifiliis]	23.5645	4.78	2	2	5	21.3254	2080.22		High
CAF6795558.1	TPA_asm: unnamed protein product, partial [Tiarina fusa]	22.431	4.98	2	2	5	21.3254	2080.22		High
CAG9329179.1	unnamed protein product [Blepharisma stoltei]	24.3399	4.57	2	2	5	21.3254	2080.22		High
CAH9471775.1	TPA_asm: unnamed protein product, partial [Mesodinium pulex]	11.0615	9.9	2	2	5	21.3254	2080.22		High
CAH9471776.1	TPA_asm: unnamed protein product, partial [Mesodinium pulex]	11.1115	9.9	2	2	5	21.3254	2080.22		High
EGR30101.1	hypothetical protein IMG5_142270, partial [Ichthyophthirius multifiliis]	23.5645	4.78	2	2	5	21.3254	2080.22		High
CAF8368437.1	TPA_asm: unnamed protein product, partial [uncultured Stichotrichia]	11.6777	9.62	2	2	5	21.3254	2080.22		High
EGR31426.1	hypothetical protein IMG5_109970 [Ichthyophthirius multifiliis]	22.5132	5	2	2	5	21.3254	2080.22		High
CAF8371073.1	TPA_asm: unnamed protein product [uncultured Stichotrichia]	14.1454	7.63	2	2	5	21.3254	2080.22		High
XP_001015341.3	2,3-bisphosphoglycerate-dependent phosphoglycerate mutase [Tetrahymena thermophila SB210]	31.639	12	3	3	4	21.7352	1925.43		Moderate
EAR95096.3	2,3-bisphosphoglycerate-dependent phosphoglycerate mutase (macronuclear) [Tetrahymena thermophila SB210]	31.639	12	3	3	4	21.7352	1925.43		Moderate
CAD8118658.1	unnamed protein product [Paramecium sonneborni]	29.6617	8.53	2	2	4	21.7352	1925.43		Moderate
CAD8196958.1	unnamed protein product [Paramecium octaurelia]	29.5386	8.53	2	2	4	21.7352	1925.43		Moderate
CAK60170.1	unnamed protein product (macronuclear) [Paramecium tetraurelia]	29.5526	8.53	2	2	4	21.7352	1925.43		Moderate
CAD8114936.1	unnamed protein product [Paramecium sonneborni]	29.5917	8.53	2	2	4	21.7352	1925.43		Moderate
TNV76135.1	hypothetical protein FGO68_gene16883 [Halteria grandinella]	29.658	8.56	2	2	4	21.7352	1925.43		Moderate
CAD8102359.1	unnamed protein product [Paramecium primaurelia]	29.5086	8.53	2	2	4	21.7352	1925.43		Moderate
CAI2378870.1	unnamed protein product [Moneuplotes crassus]	29.6784	8.59	2	2	4	21.7352	1925.43		Moderate
CAD8196759.1	unnamed protein product [Paramecium pentaurelia]	29.5516	8.53	2	2	4	21.7352	1925.43		Moderate
CAD8092374.1	unnamed protein product [Paramecium primaurelia]	29.6007	8.53	2	2	4	21.7352	1925.43		Moderate
XP_001460229.1	uncharacterized protein GSPATT00025568001 [Paramecium tetraurelia]	29.5386	8.53	2	2	4	21.7352	1925.43		Moderate
XP_001427568.1	uncharacterized protein GSPATT00030809001 [Paramecium tetraurelia]	29.5526	8.53	2	2	4	21.7352	1925.43		Moderate
CAK92832.1	unnamed protein product (macronuclear) [Paramecium tetraurelia]	29.5386	8.53	2	2	4	21.7352	1925.43		Moderate
CAF8366168.1	TPA_asm: unnamed protein product, partial [uncultured Stichotrichia]	24.2039	10.58	2	2	4	21.7352	1925.43		Moderate
CAD8204045.1	unnamed protein product [Paramecium octaurelia]	29.5516	8.53	2	2	4	21.7352	1925.43		Moderate
CAD8202130.1	unnamed protein product [Paramecium pentaurelia]	29.5086	8.53	2	2	4	21.7352	1925.43		Moderate
KRX02544.1	hypothetical protein PPERSA_11884 [Pseudocohnilembus persalinus]	31.5579	7.58	2	2	4	21.7352	1925.43		Moderate
TNV76164.1	hypothetical protein FGO68_gene3105 [Halteria grandinella]	24.6654	5.58	1	1	4	21.7352	1925.43		Moderate
CAI2378475.1	unnamed protein product [Moneuplotes crassus]	29.141	4.71	1	1	4	21.7352	1925.43		Moderate
OMJ95868.1	hypothetical protein SteCoe_591 [Stentor coeruleus]	29.6241	3.91	1	1	4	21.7352	1925.43		Moderate
CAE1130992.1	unnamed protein product, partial [Euplotes focardii]	29.5015	3.89	1	1	4	21.7352	1925.43		Moderate
CAF6818912.1	TPA_asm: unnamed protein product, partial [Tiarina fusa]	31.574	3.57	1	1	4	21.7352	1925.43		Moderate
CDW77878.1	phosphoglyceromutase [Stylonychia lemnae]	29.0853	3.92	1	1	4	21.7352	1925.43		Moderate
CAE2447759.1	unnamed protein product, partial [Litonotus pictus]	29.2235	3.95	1	1	4	21.7352	1925.43		Moderate
CAF6780098.1	TPA_asm: unnamed protein product, partial [Tiarina fusa]	18.1989	6.06	1	1	4	21.7352	1925.43		Moderate
KRX08261.1	Aconitase/3-isopropylmalate dehydratase, swivel [Pseudocohnilembus persalinus]	99.5438	2.56	2	2	3	21.535	2709.93	Deamidation (NQ)	Moderate
CAI2384045.1	unnamed protein product [Moneuplotes crassus]	97.7067	1.01	1	1	3	21.535	2709.93		Moderate
QBG49672.1	20S proteasome subunit beta 4 [Philasterides dicentrarchi]	21.7409	18.65	3	3	3	23.0267	208.033	Acetylation (Protein N-term)	Moderate
KRX07276.1	Succinyl-CoA synthetase-like protein [Pseudocohnilembus persalinus]	62.1314	7.73	3	3	3	26.3954	2703.75		Moderate
EAR87506.3	succinyl-CoA synthetase alpha subunit (macronuclear) [Tetrahymena thermophila SB210]	32.9452	8.39	2	2	3	26.3954	2703.75		Moderate
EGR28602.1	succinyl-CoA synthetase, alpha subunit, putative [Ichthyophthirius multifiliis]	33.2475	8.36	2	2	3	26.3954	2703.75		Moderate
XP_001007751.3	succinyl-CoA synthetase alpha subunit [Tetrahymena thermophila SB210]	32.9452	8.39	2	2	3	26.3954	2703.75		Moderate
XP_004029838.1	succinyl-CoA synthetase, alpha subunit, putative [Ichthyophthirius multifiliis]	33.2475	8.36	2	2	3	26.3954	2703.75		Moderate
OMJ67580.1	hypothetical protein SteCoe_35214 [Stentor coeruleus]	31.9861	4.61	1	1	3	26.3954	2703.75		Moderate
OMJ75276.1	hypothetical protein SteCoe_25635 [Stentor coeruleus]	32.0091	4.61	1	1	3	26.3954	2703.75		Moderate
CAI2366847.1	unnamed protein product [Moneuplotes crassus]	49.6973	7.84	3	1	3	28.43	3076.67		Moderate
KRX07156.1	Nucleic acid-binding, OB-fold [Pseudocohnilembus persalinus]	15.5113	14.89	3	3	5	21.9009	556		High
XP_001347015.1	40S ribosomal protein S23 (macronuclear) [Paramecium tetraurelia strain d4-2]	15.5544	8.51	2	2	5	21.9009	556		High
CAK70770.1	unnamed protein product (macronuclear) [Paramecium tetraurelia]	15.5544	8.51	2	2	5	21.9009	556		High
XP_001438481.1	uncharacterized protein GSPATT00000796001 [Paramecium tetraurelia]	15.5544	8.51	2	2	5	21.9009	556		High
AGE89261.1	40S ribosomal protein S23 [Cryptocaryon irritans]	15.5154	8.51	2	2	5	21.9009	556		High
XP_001438167.1	uncharacterized protein GSPATT00007905001 [Paramecium tetraurelia]	15.5544	8.51	2	2	5	21.9009	556		High
CAK66883.1	unnamed protein product (macronuclear) [Paramecium tetraurelia]	15.5544	8.51	2	2	5	21.9009	556		High
CAF6824405.1	TPA_asm: unnamed protein product [Tiarina fusa]	10.5085	12.12	2	2	5	21.9009	556		High
CAD8046366.1	unnamed protein product [Paramecium primaurelia]	15.5544	8.51	2	2	5	21.9009	556		High
XP_001438823.1	uncharacterized protein GSPATT00007973001 [Paramecium tetraurelia]	15.5544	8.51	2	2	5	21.9009	556		High
CAF8347067.1	TPA_asm: unnamed protein product, partial [uncultured Stichotrichia]	15.8006	8.33	2	2	5	21.9009	556		High
CAK71084.1	unnamed protein product (macronuclear) [Paramecium tetraurelia]	15.5544	8.51	2	2	5	21.9009	556		High
CAH03388.1	40S ribosomal protein S23, putative (macronuclear) [Paramecium tetraurelia]	15.5544	8.51	2	2	5	21.9009	556		High
CAK71426.1	unnamed protein product (macronuclear) [Paramecium tetraurelia]	15.5544	8.51	2	2	5	21.9009	556		High
XP_001429947.1	uncharacterized protein GSPATT00005795001 [Paramecium tetraurelia]	15.5544	8.51	2	2	5	21.9009	556		High
XP_001434280.1	uncharacterized protein GSPATT00036014001 [Paramecium tetraurelia]	15.5544	8.51	2	2	5	21.9009	556		High
XP_001439568.1	uncharacterized protein GSPATT00008612001 [Paramecium tetraurelia]	14.9726	8.82	2	2	5	21.9009	556		High
CAD8050040.1	unnamed protein product [Paramecium primaurelia]	15.5544	8.51	2	2	5	21.9009	556		High
XP_001423295.1	uncharacterized protein GSPATT00000332001 [Paramecium tetraurelia]	15.5553	8.51	2	2	5	21.9009	556		High
CAK55897.1	unnamed protein product (macronuclear) [Paramecium tetraurelia]	15.5553	8.51	2	2	5	21.9009	556		High
CAF6824404.1	TPA_asm: unnamed protein product [Tiarina fusa]	10.5085	12.12	2	2	5	21.9009	556		High
CAK90791.1	unnamed protein product (macronuclear) [Paramecium tetraurelia]	15.3411	8.63	2	2	5	21.9009	556		High
XP_001458188.1	uncharacterized protein GSPATT00003656001 [Paramecium tetraurelia]	15.3411	8.63	2	2	5	21.9009	556		High
CAE1173796.1	unnamed protein product [Euplotes focardii]	15.9817	8.39	2	2	5	21.9009	556		High
CAK72171.1	unnamed protein product (macronuclear) [Paramecium tetraurelia]	14.9726	8.82	2	2	5	21.9009	556		High
CAF8372586.1	TPA_asm: unnamed protein product, partial [uncultured Stichotrichia]	12.0273	10.81	2	2	5	21.9009	556		High
CAK62549.1	unnamed protein product (macronuclear) [Paramecium tetraurelia]	15.5544	8.51	2	2	5	21.9009	556		High
XP_004037570.1	hypothetical protein IMG5_048540 [Ichthyophthirius multifiliis]	15.6603	14.18	2	2	5	21.9009	556		High
EGR33584.1	hypothetical protein IMG5_048540 [Ichthyophthirius multifiliis]	15.6603	14.18	2	2	5	21.9009	556		High
XP_004030675.1	hypothetical protein IMG5_155890 [Ichthyophthirius multifiliis]	15.6603	14.18	2	2	5	21.9009	556		High
EGR29439.1	hypothetical protein IMG5_155890 [Ichthyophthirius multifiliis]	15.6603	14.18	2	2	5	21.9009	556		High
DAA33987.1	TPA_exp: 40S ribosomal protein rpS23e [Tetrahymena thermophila]	15.7426	7.75	1	1	5	21.9009	556		High
OMJ93494.1	hypothetical protein SteCoe_3466 [Stentor coeruleus]	15.8268	7.69	1	1	5	21.9009	556		High
EAR91184.2	40S ribosomal protein S23 (macronuclear) [Tetrahymena thermophila SB210]	15.7426	7.75	1	1	5	21.9009	556		High
CDW86828.1	40s ribosomal protein s23 [Stylonychia lemnae]	15.9296	7.64	1	1	5	21.9009	556		High
>pdb|4BPN|L Chain L, 40s Ribosomal Protein S12	Chain L, 40s Ribosomal Protein S12	15.7426	7.75	1	1	5	21.9009	556		High
CAA28021.1	ribosomal protein [Tetrahymena thermophila]	15.7426	7.75	1	1	5	21.9009	556		High
OMJ91700.1	hypothetical protein SteCoe_5730 [Stentor coeruleus]	15.8268	7.69	1	1	5	21.9009	556		High
OMJ75900.1	hypothetical protein SteCoe_24840 [Stentor coeruleus]	15.8268	7.69	1	1	5	21.9009	556		High
OMJ69987.1	hypothetical protein SteCoe_32139 [Stentor coeruleus]	15.8268	7.69	1	1	5	21.9009	556		High
CAE1113024.1	unnamed protein product, partial [Euplotes focardii]	15.6953	7.75	1	1	5	21.9009	556		High
>pdb|4BPO|L Chain L, 40s Ribosomal Protein S12	Chain L, 40s Ribosomal Protein S12	15.7426	7.75	1	1	5	21.9009	556		High
OMJ75459.1	hypothetical protein SteCoe_25381 [Stentor coeruleus]	15.8268	7.69	1	1	5	21.9009	556		High
OMJ68765.1	hypothetical protein SteCoe_33685 [Stentor coeruleus]	15.8268	7.69	1	1	5	21.9009	556		High
>pdb|2XZN|L Chain L, 40s Ribosomal Protein S12	Chain L, 40s Ribosomal Protein S12	15.7426	7.75	1	1	5	21.9009	556		High
OMJ75374.1	hypothetical protein SteCoe_25491 [Stentor coeruleus]	15.8268	7.69	1	1	5	21.9009	556		High
XP_001011429.2	40S ribosomal protein S23 [Tetrahymena thermophila SB210]	15.7426	7.75	1	1	5	21.9009	556		High
KRW98508.1	hypothetical protein PPERSA_00105 [Pseudocohnilembus persalinus]	53.1397	6.53	3	3	3	21.6133	1043.67	Carbamidomethylation	Moderate
KRX04331.1	Ribosomal protein S17e [Pseudocohnilembus persalinus]	18.7919	12.2	2	2	3	21.8157	2070	Oxidation (M)	Moderate
>pdb|2XZN|V Chain V, Rps17e	Chain V, Rps17e	14.9314	7.69	1	1	3	21.8157	2070	Oxidation (M)	Moderate
>pdb|4BTS|CV Chain CV, 40S RIBOSOMAL PROTEIN RPS17E	Chain CV, 40S RIBOSOMAL PROTEIN RPS17E	14.9314	7.69	1	1	3	21.8157	2070	Oxidation (M)	Moderate
>pdb|4BTS|BV Chain BV, 40S RIBOSOMAL PROTEIN RPS17E	Chain BV, 40S RIBOSOMAL PROTEIN RPS17E	14.9314	7.69	1	1	3	21.8157	2070	Oxidation (M)	Moderate
>pdb|4BTS|DV Chain DV, 40S RIBOSOMAL PROTEIN RPS17E	Chain DV, 40S RIBOSOMAL PROTEIN RPS17E	14.9314	7.69	1	1	3	21.8157	2070	Oxidation (M)	Moderate
EGR32345.1	hypothetical protein IMG5_087040 [Ichthyophthirius multifiliis]	14.3017	8.13	1	1	3	21.8157	2070	Oxidation (M)	Moderate
EGR32647.1	hypothetical protein IMG5_075650 [Ichthyophthirius multifiliis]	14.3207	8.13	1	1	3	21.8157	2070	Oxidation (M)	Moderate
DAA33981.1	TPA_exp: 40S ribosomal protein rpS17e [Tetrahymena thermophila]	14.9314	7.69	1	1	3	21.8157	2070	Oxidation (M)	Moderate
>pdb|4BPO|V Chain V, 40s Ribosomal Protein Rps17e	Chain V, 40s Ribosomal Protein Rps17e	14.9314	7.69	1	1	3	21.8157	2070	Oxidation (M)	Moderate
>pdb|4V5O|BV Chain BV, RPS17E	Chain BV, RPS17E	14.9314	7.69	1	1	3	21.8157	2070	Oxidation (M)	Moderate
>pdb|4V5O|AV Chain AV, RPS17E	Chain AV, RPS17E	14.9314	7.69	1	1	3	21.8157	2070	Oxidation (M)	Moderate
>pdb|4BPN|V Chain V, 40s Ribosomal Protein Rps17e	Chain V, 40s Ribosomal Protein Rps17e	14.9314	7.69	1	1	3	21.8157	2070	Oxidation (M)	Moderate
CAF6792601.1	TPA_asm: unnamed protein product, partial [Tiarina fusa]	16.445	6.9	1	1	3	21.8157	2070	Oxidation (M)	Moderate
XP_004036633.1	hypothetical protein IMG5_075650 [Ichthyophthirius multifiliis]	14.3207	8.13	1	1	3	21.8157	2070	Oxidation (M)	Moderate
XP_001025347.1	40S ribosomal protein S17 [Tetrahymena thermophila SB210]	14.9314	7.69	1	1	3	21.8157	2070	Oxidation (M)	Moderate
XP_004035831.1	hypothetical protein IMG5_087040 [Ichthyophthirius multifiliis]	14.3017	8.13	1	1	3	21.8157	2070	Oxidation (M)	Moderate
>pdb|4BTS|AV Chain AV, 40S RIBOSOMAL PROTEIN RPS17E	Chain AV, 40S RIBOSOMAL PROTEIN RPS17E	14.9314	7.69	1	1	3	21.8157	2070	Oxidation (M)	Moderate
EAS05102.1	40S ribosomal protein S17 (macronuclear) [Tetrahymena thermophila SB210]	14.9314	7.69	1	1	3	21.8157	2070	Oxidation (M)	Moderate
KRX06756.1	hypothetical protein PPERSA_09158 [Pseudocohnilembus persalinus]	35.1075	9.42	3	3	3	25.0767	1109.67		Moderate
EGR27725.1	ser thr protein phosphatase family protein, putative [Ichthyophthirius multifiliis]	29.7503	5.93	2	2	3	25.0767	1109.67		Moderate
EGR27270.1	protein phosphatase 2a catalytic subunit, putative [Ichthyophthirius multifiliis]	35.322	4.89	2	2	3	25.0767	1109.67		Moderate
XP_004025177.1	ser thr protein phosphatase family protein, putative [Ichthyophthirius multifiliis]	29.7503	5.93	2	2	3	25.0767	1109.67		Moderate
XP_012652201.1	serine/threonine protein phosphatase 2A [Tetrahymena thermophila SB210]	35.2809	4.84	2	2	3	25.0767	1109.67		Moderate
EWS75210.1	serine/threonine protein phosphatase 2A (macronuclear) [Tetrahymena thermophila SB210]	35.2809	4.84	2	2	3	25.0767	1109.67		Moderate
XP_004024154.1	protein phosphatase 2a catalytic subunit, putative [Ichthyophthirius multifiliis]	35.322	4.89	2	2	3	25.0767	1109.67		Moderate
QBH68026.1	60S ribosomal protein L32 [Philasterides dicentrarchi]	15.9207	26.09	3	3	3	26.01	2381		Moderate
AFF59216.1	cathepsin L-like cysteine protease [Philasterides dicentrarchi]	37.3296	11.88	3	3	3	23.04	1740	Carbamidomethylation	Moderate
KRX10238.1	14-3-3 domain [Pseudocohnilembus persalinus]	28.3568	8.91	2	1	3	21.92	14400	Deamidation (NQ)	Moderate
KRX07954.1	hypothetical protein PPERSA_10342 [Pseudocohnilembus persalinus]	13.9671	12	3	3	3	31.3533	1448.33		Moderate
>pdb|4V5O|BM Chain BM, RPS18E	Chain BM, RPS18E	17.7657	10.32	2	2	3	21.0634			Moderate
XP_004037205.1	hypothetical protein IMG5_058950 [Ichthyophthirius multifiliis]	17.7296	10.39	2	2	3	21.0634			Moderate
>pdb|4BTS|AM Chain AM, 40S RIBOSOMAL PROTEIN RPS18E	Chain AM, 40S RIBOSOMAL PROTEIN RPS18E	17.7657	10.32	2	2	3	21.0634			Moderate
>pdb|4BTS|DM Chain DM, 40S RIBOSOMAL PROTEIN RPS18E	Chain DM, 40S RIBOSOMAL PROTEIN RPS18E	17.7657	10.32	2	2	3	21.0634			Moderate
EAR99343.1	40S ribosomal protein S18, putative (macronuclear) [Tetrahymena thermophila SB210]	17.7657	10.32	2	2	3	21.0634			Moderate
>pdb|4BPN|M Chain M, 40s Ribosomal Protein Rps18e	Chain M, 40s Ribosomal Protein Rps18e	17.7657	10.32	2	2	3	21.0634			Moderate
>pdb|4BPO|M Chain M, 40s Ribosomal Protein Rps18e	Chain M, 40s Ribosomal Protein Rps18e	17.7657	10.32	2	2	3	21.0634			Moderate
EGR30992.1	ribosomal protein, putative [Ichthyophthirius multifiliis]	17.7576	10.39	2	2	3	21.0634			Moderate
XP_001019588.1	40S ribosomal protein S18, putative [Tetrahymena thermophila SB210]	17.7657	10.32	2	2	3	21.0634			Moderate
>pdb|4BTS|CM Chain CM, 40S RIBOSOMAL PROTEIN RPS18E	Chain CM, 40S RIBOSOMAL PROTEIN RPS18E	17.7657	10.32	2	2	3	21.0634			Moderate
DAA33982.1	TPA_exp: 40S ribosomal protein rpS18e [Tetrahymena thermophila]	17.7657	10.32	2	2	3	21.0634			Moderate
EGR33219.1	hypothetical protein IMG5_058950 [Ichthyophthirius multifiliis]	17.7296	10.39	2	2	3	21.0634			Moderate
>pdb|4BTS|BM Chain BM, 40S RIBOSOMAL PROTEIN RPS18E	Chain BM, 40S RIBOSOMAL PROTEIN RPS18E	17.7657	10.32	2	2	3	21.0634			Moderate
KRX07522.1	Ribosomal protein S13-like, H2TH [Pseudocohnilembus persalinus]	18.3163	10.13	2	2	3	21.0634			Moderate
>pdb|2XZN|M Chain M, Rps18e	Chain M, Rps18e	17.7657	10.32	2	2	3	21.0634			Moderate
>pdb|4V5O|AM Chain AM, RPS18E	Chain AM, RPS18E	17.7657	10.32	2	2	3	21.0634			Moderate
XP_004034478.1	ribosomal protein, putative [Ichthyophthirius multifiliis]	17.7576	10.39	2	2	3	21.0634			Moderate
CAE1125401.1	unnamed protein product, partial [Euplotes focardii]	18.2712	3.73	1	1	3	21.0634			Moderate
CAD8158998.1	unnamed protein product [Paramecium octaurelia]	22.0157	6.45	2	2	2	21.48	5882		Moderate
XP_001347100.1	40S ribosomal protein S9 (macronuclear) [Paramecium tetraurelia strain d4-2]	22.0157	6.45	2	2	2	21.48	5882		Moderate
CAD8043679.1	unnamed protein product [Paramecium primaurelia]	22.0597	6.45	2	2	2	21.48	5882		Moderate
XP_001458094.1	uncharacterized protein GSPATT00003560001 [Paramecium tetraurelia]	22.0157	6.45	2	2	2	21.48	5882		Moderate
CAK72264.1	unnamed protein product (macronuclear) [Paramecium tetraurelia]	22.0157	6.45	2	2	2	21.48	5882		Moderate
XP_001423195.1	uncharacterized protein GSPATT00000232001 [Paramecium tetraurelia]	22.0157	6.45	2	2	2	21.48	5882		Moderate
CAD8142063.1	unnamed protein product [Paramecium octaurelia]	22.0157	6.45	2	2	2	21.48	5882		Moderate
CAD8153722.1	unnamed protein product [Paramecium octaurelia]	21.9465	6.49	2	2	2	21.48	5882		Moderate
CAD8134510.1	unnamed protein product [Paramecium pentaurelia]	22.0597	6.45	2	2	2	21.48	5882		Moderate
CAH03473.1	40S ribosomal protein S9, putative (macronuclear) [Paramecium tetraurelia]	22.0157	6.45	2	2	2	21.48	5882		Moderate
CAD8151093.1	unnamed protein product [Paramecium pentaurelia]	21.9906	6.49	2	2	2	21.48	5882		Moderate
XP_001458948.1	uncharacterized protein GSPATT00024279001 [Paramecium tetraurelia]	21.9465	6.49	2	2	2	21.48	5882		Moderate
CAK55797.1	unnamed protein product (macronuclear) [Paramecium tetraurelia]	22.0157	6.45	2	2	2	21.48	5882		Moderate
CAD8046190.1	unnamed protein product [Paramecium primaurelia]	22.0597	6.45	2	2	2	21.48	5882		Moderate
CAD8156832.1	unnamed protein product [Paramecium pentaurelia]	21.9906	6.49	2	2	2	21.48	5882		Moderate
CAD8159000.1	unnamed protein product [Paramecium octaurelia]	18.2893	7.95	2	2	2	21.48	5882		Moderate
CAK90697.1	unnamed protein product (macronuclear) [Paramecium tetraurelia]	22.0157	6.45	2	2	2	21.48	5882		Moderate
CAK71177.1	unnamed protein product (macronuclear) [Paramecium tetraurelia]	22.0157	6.45	2	2	2	21.48	5882		Moderate
CAD8051551.1	unnamed protein product [Paramecium primaurelia]	21.9906	6.49	2	2	2	21.48	5882		Moderate
CAD8053906.1	unnamed protein product [Paramecium primaurelia]	22.0597	6.45	2	2	2	21.48	5882		Moderate
CAD8147735.1	unnamed protein product [Paramecium octaurelia]	21.9465	6.49	2	2	2	21.48	5882		Moderate
CAD8134275.1	unnamed protein product [Paramecium octaurelia]	22.0157	6.45	2	2	2	21.48	5882		Moderate
XP_001429769.1	uncharacterized protein GSPATT00005617001 [Paramecium tetraurelia]	21.9465	6.49	2	2	2	21.48	5882		Moderate
XP_001438574.1	uncharacterized protein GSPATT00000890001 [Paramecium tetraurelia]	22.0157	6.45	2	2	2	21.48	5882		Moderate
CAK62371.1	unnamed protein product (macronuclear) [Paramecium tetraurelia]	21.9465	6.49	2	2	2	21.48	5882		Moderate
CAD8049837.1	unnamed protein product [Paramecium primaurelia]	22.0597	6.45	2	2	2	21.48	5882		Moderate
CAD8046192.1	unnamed protein product [Paramecium primaurelia]	35.5887	4.01	2	2	2	21.48	5882		Moderate
CAD8143534.1	unnamed protein product [Paramecium pentaurelia]	22.0597	6.45	2	2	2	21.48	5882		Moderate
XP_001439661.1	uncharacterized protein GSPATT00008705001 [Paramecium tetraurelia]	22.0157	6.45	2	2	2	21.48	5882		Moderate
CAK91551.1	unnamed protein product (macronuclear) [Paramecium tetraurelia]	21.9465	6.49	2	2	2	21.48	5882		Moderate
EAS05699.1	receptor of activated kinase C 1A, component of 40S small ribosomal subunit (macronuclear) [Tetrahymena thermophila SB210]	38.4775	6.41	2	2	2	24.4046	2000		Moderate
>pdb|4BTS|DR Chain DR, 40S RIBOSOMAL PROTEIN RACK1	Chain DR, 40S RIBOSOMAL PROTEIN RACK1	38.4775	6.41	2	2	2	24.4046	2000		Moderate
>pdb|4BTS|AR Chain AR, 40S RIBOSOMAL PROTEIN RACK1	Chain AR, 40S RIBOSOMAL PROTEIN RACK1	38.4775	6.41	2	2	2	24.4046	2000		Moderate
>pdb|4BPN|R Chain R, 40s Ribosomal Protein Rack1	Chain R, 40s Ribosomal Protein Rack1	38.4775	6.41	2	2	2	24.4046	2000		Moderate
>pdb|4V5O|BR Chain BR, RACK1	Chain BR, RACK1	38.4775	6.41	2	2	2	24.4046	2000		Moderate
XP_001025944.1	receptor of activated kinase C 1A, component of 40S small ribosomal subunit [Tetrahymena thermophila SB210]	38.4775	6.41	2	2	2	24.4046	2000		Moderate
>pdb|4BTS|CR Chain CR, 40S RIBOSOMAL PROTEIN RACK1	Chain CR, 40S RIBOSOMAL PROTEIN RACK1	38.4775	6.41	2	2	2	24.4046	2000		Moderate
DAA33996.1	TPA_exp: 40S ribosomal protein RACK1 [Tetrahymena thermophila]	38.4775	6.41	2	2	2	24.4046	2000		Moderate
>pdb|4BTS|BR Chain BR, 40S RIBOSOMAL PROTEIN RACK1	Chain BR, 40S RIBOSOMAL PROTEIN RACK1	38.4775	6.41	2	2	2	24.4046	2000		Moderate
>pdb|4V5O|AR Chain AR, RACK1	Chain AR, RACK1	38.4775	6.41	2	2	2	24.4046	2000		Moderate
>pdb|2XZN|R Chain R, Rack1	Chain R, Rack1	38.4775	6.41	2	2	2	24.4046	2000		Moderate
>pdb|4BPO|R Chain R, 40s Ribosomal Protein Rack1	Chain R, 40s Ribosomal Protein Rack1	38.4775	6.41	2	2	2	24.4046	2000		Moderate
XP_004030022.1	receptor of activated protein kinase c component of 40s small ribosomal subunit, putative [Ichthyophthirius multifiliis]	38.5506	2.64	1	1	2	24.4046	2000		Moderate
EGR28786.1	receptor of activated protein kinase c component of 40s small ribosomal subunit, putative [Ichthyophthirius multifiliis]	38.5506	2.64	1	1	2	24.4046	2000		Moderate
CAK79399.1	unnamed protein product (macronuclear) [Paramecium tetraurelia]	69.2895	4.37	2	1	2	25.815	2150	Carbamidomethylation; Deamidation (NQ)	Moderate
CAH39847.1	V-ATPase subunit A2 (macronuclear) [Paramecium tetraurelia]	69.2976	4.37	2	1	2	25.815	2150	Carbamidomethylation; Deamidation (NQ)	Moderate
CAK77062.1	unnamed protein product (macronuclear) [Paramecium tetraurelia]	69.2976	4.37	2	1	2	25.815	2150	Carbamidomethylation; Deamidation (NQ)	Moderate
CAD8074880.1	unnamed protein product [Paramecium primaurelia]	69.2855	4.37	2	1	2	25.815	2150	Carbamidomethylation; Deamidation (NQ)	Moderate
CAH39845.1	V-ATPase subunit A4 (macronuclear) [Paramecium tetraurelia]	69.2895	4.37	2	1	2	25.815	2150	Carbamidomethylation; Deamidation (NQ)	Moderate
XP_001447223.1	uncharacterized protein GSPATT00014758001 [Paramecium tetraurelia]	69.2976	4.37	2	1	2	25.815	2150	Carbamidomethylation; Deamidation (NQ)	Moderate
CAD8161111.1	unnamed protein product [Paramecium octaurelia]	69.2835	4.37	2	1	2	25.815	2150	Carbamidomethylation; Deamidation (NQ)	Moderate
XP_001444459.1	uncharacterized protein GSPATT00039196001 [Paramecium tetraurelia]	69.2976	4.37	2	1	2	25.815	2150	Carbamidomethylation; Deamidation (NQ)	Moderate
CAD8174297.1	unnamed protein product [Paramecium octaurelia]	69.2956	4.37	2	1	2	25.815	2150	Carbamidomethylation; Deamidation (NQ)	Moderate
CAD8065335.1	unnamed protein product [Paramecium primaurelia]	69.2855	4.37	2	1	2	25.815	2150	Carbamidomethylation; Deamidation (NQ)	Moderate
CAH39848.1	V-ATPase subunit A1 (macronuclear) [Paramecium tetraurelia]	69.2976	4.37	2	1	2	25.815	2150	Carbamidomethylation; Deamidation (NQ)	Moderate
XP_001446796.1	uncharacterized protein GSPATT00014345001 [Paramecium tetraurelia]	69.2895	4.37	2	1	2	25.815	2150	Carbamidomethylation; Deamidation (NQ)	Moderate
CAD8102065.1	unnamed protein product [Paramecium primaurelia]	69.2565	4.37	2	1	2	25.815	2150	Carbamidomethylation; Deamidation (NQ)	Moderate
XP_001442084.1	uncharacterized protein GSPATT00010855001 [Paramecium tetraurelia]	69.2895	4.37	2	1	2	25.815	2150	Carbamidomethylation; Deamidation (NQ)	Moderate
CAH39846.1	V-ATPase subunit A3 (macronuclear) [Paramecium tetraurelia]	69.2895	4.37	2	1	2	25.815	2150	Carbamidomethylation; Deamidation (NQ)	Moderate
CAK79826.1	unnamed protein product (macronuclear) [Paramecium tetraurelia]	69.2976	4.37	2	1	2	25.815	2150	Carbamidomethylation; Deamidation (NQ)	Moderate
CAK74687.1	unnamed protein product (macronuclear) [Paramecium tetraurelia]	69.2895	4.37	2	1	2	25.815	2150	Carbamidomethylation; Deamidation (NQ)	Moderate
CAD8073145.1	unnamed protein product [Paramecium primaurelia]	69.2976	4.37	2	1	2	25.815	2150	Carbamidomethylation; Deamidation (NQ)	Moderate
CAA33554.1	histone H2A protein [Tetrahymena thermophila]	15.3149	15.75	2	2	2	21.3	9820		Moderate
EAR90860.2	histone H2A (macronuclear) [Tetrahymena thermophila SB210]	15.3149	15.75	2	2	2	21.3	9820		Moderate
EGR31084.1	hypothetical protein IMG5_118090 [Ichthyophthirius multifiliis]	15.6271	15.54	2	2	2	21.3	9820		Moderate
CAG9328308.1	unnamed protein product [Blepharisma stoltei]	14.3298	17.16	2	2	2	21.3	9820		Moderate
CAE1056601.1	unnamed protein product, partial [Schmidingerella taraikaensis]	14.534	16.79	2	2	2	21.3	9820		Moderate
CAA29903.1	hv1 histone (AA 8-145), partial [Tetrahymena thermophila]	14.628	16.67	2	2	2	21.3	9820		Moderate
CAE1154713.1	unnamed protein product [Euplotes focardii]	13.1565	18.85	2	2	2	21.3	9820		Moderate
CAK65890.1	unnamed protein product (macronuclear) [Paramecium tetraurelia]	27.9794	9.09	2	2	2	21.3	9820		Moderate
CDW71960.1	UNKNOWN [Stylonychia lemnae]	104.103	2.58	2	2	2	21.3	9820		Moderate
CAE1079003.1	unnamed protein product, partial [Schmidingerella taraikaensis]	14.9004	16.08	2	2	2	21.3	9820		Moderate
XP_004034570.1	hypothetical protein IMG5_118090 [Ichthyophthirius multifiliis]	15.6271	15.54	2	2	2	21.3	9820		Moderate
CAK73387.1	unnamed protein product (macronuclear) [Paramecium tetraurelia]	28.4932	9.06	2	2	2	21.3	9820		Moderate
CAE1101770.1	unnamed protein product [Euplotes focardii]	15.0908	16.31	2	2	2	21.3	9820		Moderate
XP_001449619.1	uncharacterized protein GSPATT00002351001 [Paramecium tetraurelia]	19.9992	12.57	2	2	2	21.3	9820		Moderate
TNV75248.1	hypothetical protein FGO68_gene8096 [Halteria grandinella]	13.9614	17.29	2	2	2	21.3	9820		Moderate
XP_001433287.1	uncharacterized protein GSPATT00006389001 [Paramecium tetraurelia]	27.9794	9.09	2	2	2	21.3	9820		Moderate
XP_001440784.1	uncharacterized protein GSPATT00009702001 [Paramecium tetraurelia]	28.4932	9.06	2	2	2	21.3	9820		Moderate
CAE1079001.1	unnamed protein product, partial [Schmidingerella taraikaensis]	15.1156	15.75	2	2	2	21.3	9820		Moderate
CAE1078997.1	unnamed protein product, partial [Schmidingerella taraikaensis]	14.1196	17.42	2	2	2	21.3	9820		Moderate
CAK82222.1	unnamed protein product (macronuclear) [Paramecium tetraurelia]	19.9992	12.57	2	2	2	21.3	9820		Moderate
XP_001011105.2	histone H2A [Tetrahymena thermophila SB210]	15.3149	15.75	2	2	2	21.3	9820		Moderate
CAK75546.1	unnamed protein product (macronuclear) [Paramecium tetraurelia]	17.4093	14.2	2	2	2	21.3	9820		Moderate
XP_001443283.1	uncharacterized protein GSPATT00011487001 [Paramecium tetraurelia]	21.9365	11.39	2	2	2	21.3	9820		Moderate
XP_001442943.1	uncharacterized protein GSPATT00011178001 [Paramecium tetraurelia]	17.4093	14.2	2	2	2	21.3	9820		Moderate
CAK67507.1	unnamed protein product (macronuclear) [Paramecium tetraurelia]	19.925	12.57	2	2	2	21.3	9820		Moderate
CAE1101768.1	unnamed protein product [Euplotes focardii]	15.0908	16.31	2	2	2	21.3	9820		Moderate
CDW88346.1	UNKNOWN [Stylonychia lemnae]	15.7263	15.44	2	2	2	21.3	9820		Moderate
XP_001434904.1	uncharacterized protein GSPATT00006813001 [Paramecium tetraurelia]	19.925	12.57	2	2	2	21.3	9820		Moderate
CAK75886.1	unnamed protein product (macronuclear) [Paramecium tetraurelia]	21.9365	11.39	2	2	2	21.3	9820		Moderate
XP_004025195.1	hypothetical protein IMG5_190380 [Ichthyophthirius multifiliis]	14.3896	6.72	1	1	2	21.3	9820		Moderate
CDW87986.1	histone h2a [Stylonychia lemnae]	34.6864	2.88	1	1	2	21.3	9820		Moderate
EAS01097.1	histone H2B.1 (macronuclear) [Tetrahymena thermophila SB210]	14.2835	6.77	1	1	2	21.3	9820		Moderate
XP_004030209.1	hypothetical protein IMG5_165690 [Ichthyophthirius multifiliis]	14.6449	6.57	1	1	2	21.3	9820		Moderate
CAK56903.1	unnamed protein product (macronuclear) [Paramecium tetraurelia]	14.0881	6.77	1	1	2	21.3	9820		Moderate
EGR27743.1	hypothetical protein IMG5_190380 [Ichthyophthirius multifiliis]	14.3896	6.72	1	1	2	21.3	9820		Moderate
BAD84177.1	histone H2A (macronuclear) [Paramecium caudatum]	14.046	6.82	1	1	2	21.3	9820		Moderate
EGR31164.1	hypothetical protein IMG5_116610 [Ichthyophthirius multifiliis]	20.1749	4.86	1	1	2	21.3	9820		Moderate
XP_004034650.1	hypothetical protein IMG5_116610 [Ichthyophthirius multifiliis]	20.1749	4.86	1	1	2	21.3	9820		Moderate
AAC37291.1	histone H2A.X (macronuclear) [Tetrahymena thermophila]	14.771	6.52	1	1	2	21.3	9820		Moderate
CAK68696.1	unnamed protein product (macronuclear) [Paramecium tetraurelia]	14.0981	6.77	1	1	2	21.3	9820		Moderate
CAE1101774.1	unnamed protein product [Euplotes focardii]	10.8808	14.14	1	1	2	21.3	9820		Moderate
XP_001026177.1	histone H2A [Tetrahymena thermophila SB210]	14.771	6.52	1	1	2	21.3	9820		Moderate
EAS05932.1	histone H2A (macronuclear) [Tetrahymena thermophila SB210]	14.771	6.52	1	1	2	21.3	9820		Moderate
CAD8201536.1	unnamed protein product [Paramecium pentaurelia]	14.1051	6.77	1	1	2	21.3	9820		Moderate
KEJ83000.1	Histone H2A [Oxytricha trifallax]	14.3326	6.67	1	1	2	21.3	9820		Moderate
EGR29340.1	hypothetical protein IMG5_158080 [Ichthyophthirius multifiliis]	15.6612	6.08	1	1	2	21.3	9820		Moderate
AAC37292.1	histone H2A.1 (macronuclear) [Tetrahymena thermophila]	14.2835	6.77	1	1	2	21.3	9820		Moderate
CAK64946.1	unnamed protein product (macronuclear) [Paramecium tetraurelia]	14.1792	6.72	1	1	2	21.3	9820		Moderate
XP_004030576.1	hypothetical protein IMG5_158080 [Ichthyophthirius multifiliis]	15.6612	6.08	1	1	2	21.3	9820		Moderate
CAE1099786.1	unnamed protein product, partial [Schmidingerella taraikaensis]	15.8916	5.92	1	1	2	21.3	9820		Moderate
EGR28973.1	hypothetical protein IMG5_165690 [Ichthyophthirius multifiliis]	14.6449	6.57	1	1	2	21.3	9820		Moderate
CAE1101778.1	unnamed protein product [Euplotes focardii]	10.8808	14.14	1	1	2	21.3	9820		Moderate
CAK79032.1	unnamed protein product (macronuclear) [Paramecium tetraurelia]	14.0881	6.77	1	1	2	21.3	9820		Moderate
EGR33475.1	hypothetical protein IMG5_051530 [Ichthyophthirius multifiliis]	14.6208	6.57	1	1	2	21.3	9820		Moderate
CDW85032.1	histone h2a [Stylonychia lemnae]	14.0652	6.82	1	1	2	21.3	9820		Moderate
XP_004037461.1	hypothetical protein IMG5_051530 [Ichthyophthirius multifiliis]	14.6208	6.57	1	1	2	21.3	9820		Moderate
CAB57254.1	histone H2, partial [Entodinium caudatum]	13.3164	7.2	1	1	2	21.3	9820		Moderate
KRX04505.1	Histone-fold [Pseudocohnilembus persalinus]	14.2374	6.72	1	1	2	21.3	9820		Moderate
TNV75165.1	hypothetical protein FGO68_gene5024 [Halteria grandinella]	14.3437	6.62	1	1	2	21.3	9820		Moderate
XP_001021342.1	histone H2B.1 [Tetrahymena thermophila SB210]	14.2835	6.77	1	1	2	21.3	9820		Moderate
CAK83952.1	unnamed protein product (macronuclear) [Paramecium tetraurelia]	14.0981	6.77	1	1	2	21.3	9820		Moderate
XP_004031379.1	hypothetical protein IMG5_140410 [Ichthyophthirius multifiliis]	14.6169	6.57	1	1	2	21.3	9820		Moderate
CAR80915.1	unnamed protein product [Tetrahymena pyriformis]	16.8077	20.13	2	2	2	33.133	5020.3	Acetylation (Protein N-term)	Moderate
CAF6806870.1	TPA_asm: unnamed protein product, partial [Tiarina fusa]	11.2084	30	2	2	2	33.133	5020.3	Acetylation (Protein N-term)	Moderate
XP_004039912.1	hypothetical protein IMG5_006070 [Ichthyophthirius multifiliis]	16.8077	20.13	2	2	2	33.133	5020.3	Acetylation (Protein N-term)	Moderate
CAH9425583.1	TPA_asm: unnamed protein product, partial [Mesodinium pulex]	16.9168	20	2	2	2	33.133	5020.3	Acetylation (Protein N-term)	Moderate
>sp|P02598.4|CALM_TETPY RecName: Full=Calmodulin; Short=CaM	RecName: Full=Calmodulin; Short=CaM	16.8077	20.13	2	2	2	33.133	5020.3	Acetylation (Protein N-term)	Moderate
CAE1095718.1	unnamed protein product, partial [Schmidingerella taraikaensis]	16.8958	20	2	2	2	33.133	5020.3	Acetylation (Protein N-term)	Moderate
CAE1095703.1	unnamed protein product, partial [Schmidingerella taraikaensis]	16.8818	20	2	2	2	33.133	5020.3	Acetylation (Protein N-term)	Moderate
UUZ30935.1	calmodulin [Cryptocaryon irritans]	16.8968	20.13	2	2	2	33.133	5020.3	Acetylation (Protein N-term)	Moderate
CAF8424744.1	TPA_asm: unnamed protein product [Aristerostoma sp. ATCC 50986]	16.8077	20.13	2	2	2	33.133	5020.3	Acetylation (Protein N-term)	Moderate
CAE1095701.1	unnamed protein product, partial [Schmidingerella taraikaensis]	17.6196	19.11	2	2	2	33.133	5020.3	Acetylation (Protein N-term)	Moderate
CAE1095699.1	unnamed protein product, partial [Schmidingerella taraikaensis]	16.8818	20	2	2	2	33.133	5020.3	Acetylation (Protein N-term)	Moderate
CAE1110978.1	unnamed protein product, partial [Euplotes focardii]	16.7124	20.27	2	2	2	33.133	5020.3	Acetylation (Protein N-term)	Moderate
XP_001022775.2	calmodulin 1 [Tetrahymena thermophila SB210]	16.8077	20.13	2	2	2	33.133	5020.3	Acetylation (Protein N-term)	Moderate
CAE1095713.1	unnamed protein product, partial [Schmidingerella taraikaensis]	16.8527	20	2	2	2	33.133	5020.3	Acetylation (Protein N-term)	Moderate
EAS02529.2	calmodulin 1 (macronuclear) [Tetrahymena thermophila SB210]	16.8077	20.13	2	2	2	33.133	5020.3	Acetylation (Protein N-term)	Moderate
CAE1095706.1	unnamed protein product, partial [Schmidingerella taraikaensis]	16.7956	20	2	2	2	33.133	5020.3	Acetylation (Protein N-term)	Moderate
KRX01518.1	hypothetical protein PPERSA_01421 [Pseudocohnilembus persalinus]	16.8077	20.13	2	2	2	33.133	5020.3	Acetylation (Protein N-term)	Moderate
CBX84388.1	unnamed protein product [Tetrahymena pyriformis]	16.8077	20.13	2	2	2	33.133	5020.3	Acetylation (Protein N-term)	Moderate
BAA01391.1	calmodulin [Tetrahymena pyriformis]	16.8077	20.13	2	2	2	33.133	5020.3	Acetylation (Protein N-term)	Moderate
EGR34608.1	hypothetical protein IMG5_006070 [Ichthyophthirius multifiliis]	16.8077	20.13	2	2	2	33.133	5020.3	Acetylation (Protein N-term)	Moderate
>pir||S28954 calmodulin - Tetrahymena thermophila	calmodulin - Tetrahymena thermophila	16.8077	20.13	2	2	2	33.133	5020.3	Acetylation (Protein N-term)	Moderate
CAH9687173.1	TPA_asm: unnamed protein product, partial [uncultured Strombidinopsis]	13.7012	24.39	2	2	2	33.133	5020.3	Acetylation (Protein N-term)	Moderate
CAE1095719.1	unnamed protein product, partial [Schmidingerella taraikaensis]	16.8818	20	2	2	2	33.133	5020.3	Acetylation (Protein N-term)	Moderate
CAF6806876.1	TPA_asm: unnamed protein product, partial [Tiarina fusa]	11.6418	28.85	2	2	2	33.133	5020.3	Acetylation (Protein N-term)	Moderate
CAH9694200.1	TPA_asm: unnamed protein product, partial [uncultured Strombidinopsis]	17.5415	19.23	2	2	2	33.133	5020.3	Acetylation (Protein N-term)	Moderate
CAE1110983.1	unnamed protein product, partial [Euplotes focardii]	17.1441	11.18	1	1	2	33.133	5020.3		Moderate
CAE1095717.1	unnamed protein product, partial [Schmidingerella taraikaensis]	16.9279	11.33	1	1	2	33.133	5020.3		Moderate
CBX84387.1	unnamed protein product [Stylonychia lemnae]	16.7656	11.41	1	1	2	33.133	5020.3		Moderate
CDW80161.1	calmodulin [Stylonychia lemnae]	16.7656	11.41	1	1	2	33.133	5020.3		Moderate
CAE1110985.1	unnamed protein product, partial [Euplotes focardii]	13.1647	14.41	1	1	2	33.133	5020.3		Moderate
AAA29966.1	Calmodulin (macronuclear) [Stylonychia lemnae]	16.7656	11.41	1	1	2	33.133	5020.3		Moderate
CAH9425585.1	TPA_asm: unnamed protein product, partial [Mesodinium pulex]	19.6168	9.66	1	1	2	33.133	5020.3		Moderate
CAE1110974.1	unnamed protein product [Euplotes focardii]	17.156	11.18	1	1	2	33.133	5020.3		Moderate
CAE1110975.1	unnamed protein product, partial [Euplotes focardii]	17.2591	11.11	1	1	2	33.133	5020.3		Moderate
CAR80914.1	unnamed protein product [Stylonychia lemnae]	16.7656	11.41	1	1	2	33.133	5020.3		Moderate
CAE1095707.1	unnamed protein product, partial [Schmidingerella taraikaensis]	16.8818	11.33	1	1	2	33.133	5020.3		Moderate
CAE1095720.1	unnamed protein product, partial [Schmidingerella taraikaensis]	18.4855	10.37	1	1	2	33.133	5020.3		Moderate
OMJ88554.1	hypothetical protein SteCoe_9508 [Stentor coeruleus]	16.8487	11.41	1	1	2	33.133	5020.3		Moderate
CAE1095711.1	unnamed protein product [Schmidingerella taraikaensis]	16.7526	11.41	1	1	2	33.133	5020.3		Moderate
TNV76174.1	hypothetical protein FGO68_gene7106 [Halteria grandinella]	16.7656	11.41	1	1	2	33.133	5020.3		Moderate
CAH9687181.1	TPA_asm: unnamed protein product, partial [uncultured Strombidinopsis]	11.0315	17	1	1	2	33.133	5020.3		Moderate
XP_001428476.1	uncharacterized protein GSPATT00031309001 [Paramecium tetraurelia]	23.4557	10.05	2	1	3	21.2533	1140		Moderate
CAI44534.1	rab_B29 (macronuclear) [Paramecium tetraurelia]	23.4557	10.05	2	1	3	21.2533	1140		Moderate
CAK69091.1	unnamed protein product (macronuclear) [Paramecium tetraurelia]	23.3366	10.05	2	1	3	21.2533	1140		Moderate
XP_001426796.1	uncharacterized protein GSPATT00030031001 [Paramecium tetraurelia]	23.4177	10.05	2	1	3	21.2533	1140		Moderate
EAR83726.3	Rab-family small GTPase (macronuclear) [Tetrahymena thermophila SB210]	24.0161	10	2	1	3	21.2533	1140		Moderate
CAK59398.1	unnamed protein product (macronuclear) [Paramecium tetraurelia]	23.4177	10.05	2	1	3	21.2533	1140		Moderate
CAK65228.1	unnamed protein product (macronuclear) [Paramecium tetraurelia]	23.4077	10.05	2	1	3	21.2533	1140		Moderate
CAK61078.1	unnamed protein product (macronuclear) [Paramecium tetraurelia]	23.4557	10.05	2	1	3	21.2533	1140		Moderate
CAD8106364.1	unnamed protein product [Paramecium primaurelia]	23.4357	10.05	2	1	3	21.2533	1140		Moderate
CAD8162348.1	unnamed protein product [Paramecium octaurelia]	23.4676	10.05	2	1	3	21.2533	1140		Moderate
CAI39376.1	rab_A02 (macronuclear) [Paramecium tetraurelia]	22.3626	10.45	2	1	3	21.2533	1140		Moderate
CAI39350.1	rab_B02 (macronuclear) [Paramecium tetraurelia]	22.4337	10.45	2	1	3	21.2533	1140		Moderate
CAD8118986.1	unnamed protein product [Paramecium sonneborni]	23.5569	10.05	2	1	3	21.2533	1140		Moderate
CAD8211958.1	unnamed protein product [Paramecium octaurelia]	23.4897	10.05	2	1	3	21.2533	1140		Moderate
CAD8128172.1	unnamed protein product [Paramecium sonneborni]	23.4076	10.05	2	1	3	21.2533	1140		Moderate
CAD8094881.1	unnamed protein product [Paramecium primaurelia]	23.4367	10.05	2	1	3	21.2533	1140		Moderate
XP_001432625.1	uncharacterized protein GSPATT00034706001 [Paramecium tetraurelia]	23.4077	10.05	2	1	3	21.2533	1140		Moderate
CAI44568.1	rab_A29 (macronuclear) [Paramecium tetraurelia]	23.4177	10.05	2	1	3	21.2533	1140		Moderate
CAD8182270.1	unnamed protein product [Paramecium octaurelia]	23.3906	10.05	2	1	3	21.2533	1140		Moderate
BAJ21273.1	Rab-family small GTPase Rab1C (macronuclear) [Tetrahymena thermophila]	24.0161	10	2	1	3	21.2533	1140		Moderate
CAD8212448.1	unnamed protein product [Paramecium pentaurelia]	23.4357	10.05	2	1	3	21.2533	1140		Moderate
CAD8199432.1	unnamed protein product [Paramecium octaurelia]	23.4116	10.05	2	1	3	21.2533	1140		Moderate
XP_001436488.1	uncharacterized protein GSPATT00037527001 [Paramecium tetraurelia]	23.3366	10.05	2	1	3	21.2533	1140		Moderate
CAD8193858.1	unnamed protein product [Paramecium pentaurelia]	23.4086	10.05	2	1	3	21.2533	1140		Moderate
CAD8108183.1	unnamed protein product [Paramecium primaurelia]	23.3806	10.05	2	1	3	21.2533	1140		Moderate
XP_001031389.3	Rab-family small GTPase [Tetrahymena thermophila SB210]	24.0161	10	2	1	3	21.2533	1140		Moderate
CAD8205617.1	unnamed protein product [Paramecium pentaurelia]	23.8981	4.78	1	1	3	21.2533	1140		Moderate
CAD8110294.1	unnamed protein product [Paramecium sonneborni]	22.5046	5.18	1	1	3	21.2533	1140		Moderate
CAK85450.1	unnamed protein product (macronuclear) [Paramecium tetraurelia]	17.1736	7.89	1	1	2	24.38	6240	Oxidation (M)	Moderate
CAD8132679.1	unnamed protein product [Paramecium octaurelia]	17.1166	7.89	1	1	2	24.38	6240	Oxidation (M)	Moderate
CAD8044497.1	unnamed protein product [Paramecium primaurelia]	17.1596	7.89	1	1	2	24.38	6240	Oxidation (M)	Moderate
CAE1103925.1	unnamed protein product, partial [Euplotes focardii]	17.0816	7.95	1	1	2	24.38	6240	Oxidation (M)	Moderate
TNV79762.1	hypothetical protein FGO68_gene11526 [Halteria grandinella]	16.9993	7.74	1	1	2	24.38	6240	Oxidation (M)	Moderate
CAG9318417.1	unnamed protein product [Blepharisma stoltei]	17.3577	7.84	1	1	2	24.38	6240	Oxidation (M)	Moderate
XP_001442363.1	uncharacterized protein GSPATT00001168001 [Paramecium tetraurelia]	17.1166	7.89	1	1	2	24.38	6240	Oxidation (M)	Moderate
XP_001452847.1	uncharacterized protein GSPATT00002851001 [Paramecium tetraurelia]	17.1736	7.89	1	1	2	24.38	6240	Oxidation (M)	Moderate
CAD8135139.1	unnamed protein product [Paramecium pentaurelia]	17.1596	7.89	1	1	2	24.38	6240	Oxidation (M)	Moderate
CAD8138863.1	unnamed protein product [Paramecium octaurelia]	17.1736	7.89	1	1	2	24.38	6240	Oxidation (M)	Moderate
CAD8061615.1	unnamed protein product [Paramecium sonneborni]	17.1576	7.89	1	1	2	24.38	6240	Oxidation (M)	Moderate
CAD8140114.1	unnamed protein product [Paramecium pentaurelia]	17.1596	7.89	1	1	2	24.38	6240	Oxidation (M)	Moderate
OMJ84631.1	hypothetical protein SteCoe_14224 [Stentor coeruleus]	17.3978	7.84	1	1	2	24.38	6240	Oxidation (M)	Moderate
CDW80700.1	abnormal wing disc-like protein [Stylonychia lemnae]	17.0724	7.79	1	1	2	24.38	6240	Oxidation (M)	Moderate
CAG9312969.1	unnamed protein product [Blepharisma stoltei]	17.4348	7.84	1	1	2	24.38	6240	Oxidation (M)	Moderate
CAK74966.1	unnamed protein product (macronuclear) [Paramecium tetraurelia]	17.1166	7.89	1	1	2	24.38	6240	Oxidation (M)	Moderate
CAF8372217.1	TPA_asm: unnamed protein product, partial [uncultured Stichotrichia]	14.663	8.89	1	1	2	24.38	6240	Oxidation (M)	Moderate
CAD8043279.1	unnamed protein product [Paramecium primaurelia]	17.1596	7.89	1	1	2	24.38	6240	Oxidation (M)	Moderate
CAD8053654.1	unnamed protein product [Paramecium sonneborni]	17.1576	7.89	1	1	2	24.38	6240	Oxidation (M)	Moderate
CDW86855.1	nucleoside diphosphate kinase [Stylonychia lemnae]	16.0494	8.28	1	1	2	24.38	6240	Oxidation (M)	Moderate
OMJ65218.1	hypothetical protein SteCoe_38777 [Stentor coeruleus]	17.3748	7.84	1	1	2	24.38	6240	Oxidation (M)	Moderate
XP_001439395.1	uncharacterized protein GSPATT00008477001 [Paramecium tetraurelia]	18.8807	8.05	2	2	2	26.16	3980.5		Moderate
EAS05144.2	40S ribosomal protein S14 (macronuclear) [Tetrahymena thermophila SB210]	16.3739	9.27	2	2	2	26.16	3980.5		Moderate
CAK74235.1	unnamed protein product (macronuclear) [Paramecium tetraurelia]	18.7936	8.05	2	2	2	26.16	3980.5		Moderate
XP_001441632.1	uncharacterized protein GSPATT00038968001 [Paramecium tetraurelia]	18.7936	8.05	2	2	2	26.16	3980.5		Moderate
XP_001437336.1	uncharacterized protein GSPATT00007379001 [Paramecium tetraurelia]	29.4916	5.32	2	2	2	26.16	3980.5		Moderate
XP_001025389.2	40S ribosomal protein S14 [Tetrahymena thermophila SB210]	16.3739	9.27	2	2	2	26.16	3980.5		Moderate
OMJ76638.1	hypothetical protein SteCoe_23940 [Stentor coeruleus]	16.6422	9.09	2	2	2	26.16	3980.5		Moderate
CAK69939.1	unnamed protein product (macronuclear) [Paramecium tetraurelia]	29.4916	5.32	2	2	2	26.16	3980.5		Moderate
CAK80882.1	unnamed protein product (macronuclear) [Paramecium tetraurelia]	18.8216	8.05	2	2	2	26.16	3980.5		Moderate
XP_001444862.1	uncharacterized protein GSPATT00012950001 [Paramecium tetraurelia]	19.1531	7.95	2	2	2	26.16	3980.5		Moderate
CAK80419.1	unnamed protein product (macronuclear) [Paramecium tetraurelia]	18.954	8.05	2	2	2	26.16	3980.5		Moderate
CAE1059395.1	unnamed protein product, partial [Schmidingerella taraikaensis]	16.1556	9.33	2	2	2	26.16	3980.5		Moderate
CAE1124241.1	unnamed protein product, partial [Euplotes focardii]	17.3489	8.64	2	2	2	26.16	3980.5		Moderate
CAK80115.1	unnamed protein product (macronuclear) [Paramecium tetraurelia]	45.4637	3.53	2	2	2	26.16	3980.5		Moderate
XP_001424143.1	uncharacterized protein GSPATT00027775001 [Paramecium tetraurelia]	18.7936	8.05	2	2	2	26.16	3980.5		Moderate
CAK56745.1	unnamed protein product (macronuclear) [Paramecium tetraurelia]	18.7936	8.05	2	2	2	26.16	3980.5		Moderate
XP_004039257.1	ribosomal protein s14, putative [Ichthyophthirius multifiliis]	16.6442	9.21	2	2	2	26.16	3980.5		Moderate
XP_001447512.1	uncharacterized protein GSPATT00015022001 [Paramecium tetraurelia]	45.4637	3.53	2	2	2	26.16	3980.5		Moderate
XP_001428930.1	uncharacterized protein GSPATT00031764001 [Paramecium tetraurelia]	20.6748	7.45	2	2	2	26.16	3980.5		Moderate
XP_001448279.1	uncharacterized protein GSPATT00015741001 [Paramecium tetraurelia]	18.8216	8.05	2	2	2	26.16	3980.5		Moderate
OMJ76796.1	hypothetical protein SteCoe_23772 [Stentor coeruleus]	16.6572	9.09	2	2	2	26.16	3980.5		Moderate
OMJ70203.1	hypothetical protein SteCoe_31885 [Stentor coeruleus]	16.6422	9.09	2	2	2	26.16	3980.5		Moderate
XP_004036400.1	ribosomal protein, putative [Ichthyophthirius multifiliis]	17.0167	9.03	2	2	2	26.16	3980.5		Moderate
EGR32414.1	ribosomal protein, putative [Ichthyophthirius multifiliis]	17.0167	9.03	2	2	2	26.16	3980.5		Moderate
EGR33953.1	ribosomal protein s14, putative [Ichthyophthirius multifiliis]	16.6442	9.21	2	2	2	26.16	3980.5		Moderate
OMJ67677.1	hypothetical protein SteCoe_35095 [Stentor coeruleus]	16.6422	9.09	2	2	2	26.16	3980.5		Moderate
OMJ84316.1	hypothetical protein SteCoe_14602 [Stentor coeruleus]	16.6422	9.09	2	2	2	26.16	3980.5		Moderate
XP_001447816.1	uncharacterized protein GSPATT00015315001 [Paramecium tetraurelia]	18.954	8.05	2	2	2	26.16	3980.5		Moderate
CAK71998.1	unnamed protein product (macronuclear) [Paramecium tetraurelia]	18.8807	8.05	2	2	2	26.16	3980.5		Moderate
CAK61532.1	unnamed protein product (macronuclear) [Paramecium tetraurelia]	20.6748	7.45	2	2	2	26.16	3980.5		Moderate
DAA33978.1	TPA_exp: 40S ribosomal protein rpS14e [Tetrahymena thermophila]	16.3739	9.27	2	2	2	26.16	3980.5		Moderate
CAK77465.1	unnamed protein product (macronuclear) [Paramecium tetraurelia]	19.1531	7.95	2	2	2	26.16	3980.5		Moderate
CAF6795509.1	TPA_asm: unnamed protein product, partial [Tiarina fusa]	36.4895	3.26	1	1	2	22.24	897.65	Oxidation (M)	Moderate
EAR87347.2	fructose-1,6-bisphosphatase, cytosolic protein (macronuclear) [Tetrahymena thermophila SB210]	40.4342	3.03	1	1	2	22.24	897.65	Oxidation (M)	Moderate
XP_001007592.2	fructose-1,6-bisphosphatase, cytosolic protein [Tetrahymena thermophila SB210]	40.4342	3.03	1	1	2	22.24	897.65	Oxidation (M)	Moderate
KRX04404.1	Zinc-binding ribosomal protein [Pseudocohnilembus persalinus]	12.9195	11.93	1	1	2	28.05	4870	Deamidation (NQ); Dehydration	Moderate
CAD8196032.1	unnamed protein product [Paramecium pentaurelia]	12.5551	12.04	1	1	2	28.05	4870	Deamidation (NQ); Dehydration	Moderate
CAD8121616.1	unnamed protein product [Paramecium sonneborni]	12.5821	12.04	1	1	2	28.05	4870	Deamidation (NQ); Dehydration	Moderate
CAD8096850.1	unnamed protein product [Paramecium sonneborni]	12.5821	12.04	1	1	2	28.05	4870	Deamidation (NQ); Dehydration	Moderate
CAD8200974.1	unnamed protein product [Paramecium octaurelia]	12.5821	12.04	1	1	2	28.05	4870	Deamidation (NQ); Dehydration	Moderate
CAD8191188.1	unnamed protein product [Paramecium pentaurelia]	12.5551	12.04	1	1	2	28.05	4870	Deamidation (NQ); Dehydration	Moderate
CAD8196648.1	unnamed protein product [Paramecium octaurelia]	12.5821	12.04	1	1	2	28.05	4870	Deamidation (NQ); Dehydration	Moderate
CAD8066512.1	unnamed protein product [Paramecium primaurelia]	12.5952	12.04	1	1	2	28.05	4870	Deamidation (NQ); Dehydration	Moderate
CAD8171967.1	unnamed protein product [Paramecium octaurelia]	12.5551	12.04	1	1	2	28.05	4870	Deamidation (NQ); Dehydration	Moderate
CAD8147113.1	unnamed protein product [Paramecium octaurelia]	12.5551	12.04	1	1	2	28.05	4870	Deamidation (NQ); Dehydration	Moderate
XP_001429080.1	uncharacterized protein GSPATT00031914001 [Paramecium tetraurelia]	12.5551	12.04	1	1	2	28.05	4870	Deamidation (NQ); Dehydration	Moderate
CAD8195064.1	unnamed protein product [Paramecium octaurelia]	12.6082	12.04	1	1	2	28.05	4870	Deamidation (NQ); Dehydration	Moderate
CAD8114534.1	unnamed protein product [Paramecium sonneborni]	12.5821	12.04	1	1	2	28.05	4870	Deamidation (NQ); Dehydration	Moderate
CAD8105725.1	unnamed protein product [Paramecium primaurelia]	12.5551	12.04	1	1	2	28.05	4870	Deamidation (NQ); Dehydration	Moderate
XP_001431323.1	uncharacterized protein GSPATT00033778001 [Paramecium tetraurelia]	12.5551	12.04	1	1	2	28.05	4870	Deamidation (NQ); Dehydration	Moderate
CAK63925.1	unnamed protein product (macronuclear) [Paramecium tetraurelia]	12.5551	12.04	1	1	2	28.05	4870	Deamidation (NQ); Dehydration	Moderate
CAD8054661.1	unnamed protein product [Paramecium primaurelia]	12.5551	12.04	1	1	2	28.05	4870	Deamidation (NQ); Dehydration	Moderate
CAK61682.1	unnamed protein product (macronuclear) [Paramecium tetraurelia]	12.5551	12.04	1	1	2	28.05	4870	Deamidation (NQ); Dehydration	Moderate
CAD8096328.1	unnamed protein product [Paramecium sonneborni]	12.5821	12.04	1	1	2	28.05	4870	Deamidation (NQ); Dehydration	Moderate
CAD8147788.1	unnamed protein product [Paramecium pentaurelia]	12.5551	12.04	1	1	2	28.05	4870	Deamidation (NQ); Dehydration	Moderate
XP_001455235.1	uncharacterized protein GSPATT00021462001 [Paramecium tetraurelia]	12.5551	12.04	1	1	2	28.05	4870	Deamidation (NQ); Dehydration	Moderate
CAD8122580.1	unnamed protein product [Paramecium sonneborni]	12.5821	12.04	1	1	2	28.05	4870	Deamidation (NQ); Dehydration	Moderate
CAD8104229.1	unnamed protein product [Paramecium primaurelia]	12.5551	12.04	1	1	2	28.05	4870	Deamidation (NQ); Dehydration	Moderate
CAD8202127.1	unnamed protein product [Paramecium octaurelia]	12.5551	12.04	1	1	2	28.05	4870	Deamidation (NQ); Dehydration	Moderate
CAD8200682.1	unnamed protein product [Paramecium pentaurelia]	12.5551	12.04	1	1	2	28.05	4870	Deamidation (NQ); Dehydration	Moderate
CAD8180955.1	unnamed protein product [Paramecium pentaurelia]	12.5551	12.04	1	1	2	28.05	4870	Deamidation (NQ); Dehydration	Moderate
CAD8066508.1	unnamed protein product [Paramecium primaurelia]	7.63441	19.7	1	1	2	28.05	4870	Deamidation (NQ); Dehydration	Moderate
CAK87838.1	unnamed protein product (macronuclear) [Paramecium tetraurelia]	12.5551	12.04	1	1	2	28.05	4870	Deamidation (NQ); Dehydration	Moderate
CAD8095919.1	unnamed protein product [Paramecium sonneborni]	12.5821	12.04	1	1	2	28.05	4870	Deamidation (NQ); Dehydration	Moderate
CAD8173912.1	unnamed protein product [Paramecium octaurelia]	22.457	5.73	2	2	2	21.64			Moderate
CAH03225.1	60S ribosomal L18A, putative (macronuclear) [Paramecium tetraurelia]	22.485	5.73	2	2	2	21.64			Moderate
CAD8072780.1	unnamed protein product [Paramecium primaurelia]	22.444	5.73	2	2	2	21.64			Moderate
CAK91479.1	unnamed protein product (macronuclear) [Paramecium tetraurelia]	22.4449	5.73	2	2	2	21.64			Moderate
XP_001443720.1	uncharacterized protein GSPATT00011896001 [Paramecium tetraurelia]	22.485	5.73	2	2	2	21.64			Moderate
CAD8055198.1	unnamed protein product [Paramecium primaurelia]	22.429	5.73	2	2	2	21.64			Moderate
CAD8147569.1	unnamed protein product [Paramecium octaurelia]	22.4449	5.73	2	2	2	21.64			Moderate
CAD8043385.1	unnamed protein product [Paramecium primaurelia]	22.457	5.73	2	2	2	21.64			Moderate
CAD8159548.1	unnamed protein product [Paramecium octaurelia]	22.4449	5.73	2	2	2	21.64			Moderate
CAK79616.1	unnamed protein product (macronuclear) [Paramecium tetraurelia]	22.4449	5.73	2	2	2	21.64			Moderate
CAD8103699.1	unnamed protein product [Paramecium primaurelia]	22.429	5.73	2	2	2	21.64			Moderate
XP_001458876.1	uncharacterized protein GSPATT00024207001 [Paramecium tetraurelia]	22.4449	5.73	2	2	2	21.64			Moderate
XP_001439075.1	uncharacterized protein GSPATT00008227001 [Paramecium tetraurelia]	22.4449	5.73	2	2	2	21.64			Moderate
CAK71678.1	unnamed protein product (macronuclear) [Paramecium tetraurelia]	22.4449	5.73	2	2	2	21.64			Moderate
CAD8055200.1	unnamed protein product [Paramecium primaurelia]	21.1494	6.25	2	2	2	21.64			Moderate
CAD8109290.1	unnamed protein product [Paramecium primaurelia]	22.429	5.73	2	2	2	21.64			Moderate
CAK64344.1	unnamed protein product (macronuclear) [Paramecium tetraurelia]	22.457	5.73	2	2	2	21.64			Moderate
CAK56095.1	unnamed protein product (macronuclear) [Paramecium tetraurelia]	22.485	5.73	2	2	2	21.64			Moderate
CAK90953.1	unnamed protein product (macronuclear) [Paramecium tetraurelia]	22.485	5.73	2	2	2	21.64			Moderate
CAK62288.1	unnamed protein product (macronuclear) [Paramecium tetraurelia]	22.4449	5.73	2	2	2	21.64			Moderate
CAD8153606.1	unnamed protein product [Paramecium octaurelia]	22.4449	5.73	2	2	2	21.64			Moderate
XP_001431742.1	uncharacterized protein GSPATT00006197001 [Paramecium tetraurelia]	22.457	5.73	2	2	2	21.64			Moderate
CAD8141549.1	unnamed protein product [Paramecium octaurelia]	22.455	5.73	2	2	2	21.64			Moderate
XP_001458350.1	uncharacterized protein GSPATT00003818001 [Paramecium tetraurelia]	22.485	5.73	2	2	2	21.64			Moderate
CAD8050353.1	unnamed protein product [Paramecium primaurelia]	22.457	5.73	2	2	2	21.64			Moderate
XP_001423493.1	uncharacterized protein GSPATT00000531001 [Paramecium tetraurelia]	22.485	5.73	2	2	2	21.64			Moderate
XP_001429686.1	uncharacterized protein GSPATT00005534001 [Paramecium tetraurelia]	22.4449	5.73	2	2	2	21.64			Moderate
XP_001346852.1	60S ribosomal L18A (macronuclear) [Paramecium tetraurelia strain d4-2]	22.485	5.73	2	2	2	21.64			Moderate
CAK76323.1	unnamed protein product (macronuclear) [Paramecium tetraurelia]	22.485	5.73	2	2	2	21.64			Moderate
XP_001447013.1	uncharacterized protein GSPATT00014546001 [Paramecium tetraurelia]	22.4449	5.73	2	2	2	21.64			Moderate
KRX01512.1	P-loop containing nucleoside triphosphate hydrolase [Pseudocohnilembus persalinus]	25.1947	10.05	2	1	2	21.62	1780		Moderate
CAD8125206.1	unnamed protein product [Paramecium sonneborni]	20.4868	11.73	2	2	5	21.9073	390.463		High
CAD8191415.1	unnamed protein product [Paramecium octaurelia]	20.4868	11.73	2	2	5	21.9073	390.463		High
XP_001426089.1	uncharacterized protein GSPATT00029319001 [Paramecium tetraurelia]	19.9033	12.07	2	2	5	21.9073	390.463		High
CAD8126643.1	unnamed protein product [Paramecium sonneborni]	20.4868	11.73	2	2	5	21.9073	390.463		High
CAD8088315.1	unnamed protein product [Paramecium primaurelia]	20.4868	11.73	2	2	5	21.9073	390.463		High
CAD8089149.1	unnamed protein product [Paramecium primaurelia]	20.4708	11.73	2	2	5	21.9073	390.463		High
CAD8187735.1	unnamed protein product [Paramecium pentaurelia]	20.4708	11.73	2	2	5	21.9073	390.463		High
CAD8206963.1	unnamed protein product [Paramecium octaurelia]	20.4868	11.73	2	2	5	21.9073	390.463		High
CAK58691.1	unnamed protein product (macronuclear) [Paramecium tetraurelia]	19.9033	12.07	2	2	5	21.9073	390.463		High
EAS05365.1	ADP-ribosylation factor(Arf)/Arf-like (Arl) small GTPase family protein (macronuclear) [Tetrahymena thermophila SB210]	20.6411	6.04	1	1	5	21.9073	390.463		High
XP_001011573.1	ADP-ribosylation factor(Arf)/Arf-like (Arl) small GTPase family protein [Tetrahymena thermophila SB210]	20.4489	6.11	1	1	5	21.9073	390.463		High
XP_004027459.1	hypothetical protein IMG5_182990 [Ichthyophthirius multifiliis]	20.549	6.11	1	1	5	21.9073	390.463		High
XP_001025611.1	ADP-ribosylation factor(Arf)/Arf-like (Arl) small GTPase family protein [Tetrahymena thermophila SB210]	20.7311	6.04	1	1	5	21.9073	390.463		High
XP_001025609.1	ADP-ribosylation factor(Arf)/Arf-like (Arl) small GTPase family protein [Tetrahymena thermophila SB210]	20.5641	6.04	1	1	5	21.9073	390.463		High
EAR91328.1	ADP-ribosylation factor(Arf)/Arf-like (Arl) small GTPase family protein (macronuclear) [Tetrahymena thermophila SB210]	20.4489	6.11	1	1	5	21.9073	390.463		High
XP_001025610.1	ADP-ribosylation factor(Arf)/Arf-like (Arl) small GTPase family protein [Tetrahymena thermophila SB210]	20.6411	6.04	1	1	5	21.9073	390.463		High
EAS05366.1	ADP-ribosylation factor(Arf)/Arf-like (Arl) small GTPase family protein (macronuclear) [Tetrahymena thermophila SB210]	20.7311	6.04	1	1	5	21.9073	390.463		High
EGR28114.1	hypothetical protein IMG5_182990 [Ichthyophthirius multifiliis]	20.549	6.11	1	1	5	21.9073	390.463		High
CAD8108322.1	unnamed protein product [Paramecium sonneborni]	12.3918	10.19	1	1	5	21.9073	390.463		High
EAS05364.1	ADP-ribosylation factor(Arf)/Arf-like (Arl) small GTPase family protein (macronuclear) [Tetrahymena thermophila SB210]	20.5641	6.04	1	1	5	21.9073	390.463		High
KRX09540.1	P-loop containing nucleoside triphosphate hydrolase [Pseudocohnilembus persalinus]	20.5598	6.11	1	1	5	21.9073	390.463		High
XP_001025612.1	ADP-ribosylation factor(Arf)/Arf-like (Arl) small GTPase family protein [Tetrahymena thermophila SB210]	20.7311	6.04	1	1	5	21.9073	390.463		High
EAS05363.1	ADP-ribosylation factor(Arf)/Arf-like (Arl) small GTPase family protein (macronuclear) [Tetrahymena thermophila SB210]	20.4858	6.04	1	1	5	21.9073	390.463		High
CAE1056584.1	unnamed protein product [Schmidingerella taraikaensis]	20.6877	6.11	1	1	5	21.9073	390.463		High
XP_001459387.1	uncharacterized protein GSPATT00024721001 [Paramecium tetraurelia]	12.8788	9.82	1	1	5	21.9073	390.463		High
EAS05367.1	ADP-ribosylation factor(Arf)/Arf-like (Arl) small GTPase family protein (macronuclear) [Tetrahymena thermophila SB210]	20.7311	6.04	1	1	5	21.9073	390.463		High
CAD8125271.1	unnamed protein product [Paramecium sonneborni]	19.7331	6.32	1	1	5	21.9073	390.463		High
XP_001025608.1	ADP-ribosylation factor(Arf)/Arf-like (Arl) small GTPase family protein [Tetrahymena thermophila SB210]	20.4858	6.04	1	1	5	21.9073	390.463		High
CAF6785189.1	TPA_asm: unnamed protein product, partial [Tiarina fusa]	31.9732	3.9	1	1	5	21.9073	390.463		High
CAK91990.1	unnamed protein product (macronuclear) [Paramecium tetraurelia]	12.8788	9.82	1	1	5	21.9073	390.463		High
CAE1112188.1	unnamed protein product, partial [Euplotes focardii]	21.0343	5.43	1	1	5	21.9073	390.463		High
CAE1112169.1	unnamed protein product, partial [Euplotes focardii]	19.1042	6.02	1	1	5	21.9073	390.463		High
KRX01127.1	Triosephosphate isomerase [Pseudocohnilembus persalinus]	27.1448	7.94	2	2	4	21.3	242		Moderate
XP_004036837.1	triosephosphate isomerase, putative [Ichthyophthirius multifiliis]	28.5412	3.49	1	1	4	21.3	242		Moderate
CAD8207339.1	unnamed protein product [Paramecium pentaurelia]	27.7228	3.56	1	1	4	21.3	242		Moderate
CAG9333295.1	unnamed protein product [Blepharisma stoltei]	28.2705	3.46	1	1	4	21.3	242		Moderate
CAD8170942.1	unnamed protein product [Paramecium octaurelia]	26.9209	3.69	1	1	4	21.3	242		Moderate
CAD8076965.1	unnamed protein product [Paramecium primaurelia]	26.9069	3.69	1	1	4	21.3	242		Moderate
CAD8118244.1	unnamed protein product [Paramecium sonneborni]	27.7417	3.56	1	1	4	21.3	242		Moderate
CAD8184319.1	unnamed protein product [Paramecium octaurelia]	27.8098	3.56	1	1	4	21.3	242		Moderate
CAD8206625.1	unnamed protein product [Paramecium pentaurelia]	27.9219	3.56	1	1	4	21.3	242		Moderate
CAD8084870.1	unnamed protein product [Paramecium primaurelia]	27.7557	3.56	1	1	4	21.3	242		Moderate
CDW80551.1	triosephosphate isomerase [Stylonychia lemnae]	30.0224	3.35	1	1	4	21.3	242		Moderate
CAK66699.1	unnamed protein product (macronuclear) [Paramecium tetraurelia]	27.6917	3.56	1	1	4	21.3	242		Moderate
CAD8110956.1	unnamed protein product [Paramecium primaurelia]	27.7798	3.56	1	1	4	21.3	242		Moderate
CAF6830111.1	TPA_asm: unnamed protein product, partial [Tiarina fusa]	30.0462	3.24	1	1	4	21.3	242		Moderate
CAK63568.1	unnamed protein product (macronuclear) [Paramecium tetraurelia]	26.949	3.69	1	1	4	21.3	242		Moderate
CAD8085415.1	unnamed protein product [Paramecium sonneborni]	26.979	3.69	1	1	4	21.3	242		Moderate
CDW90416.1	triosephosphate isomerase [Stylonychia lemnae]	77.4327	1.26	1	1	4	21.3	242		Moderate
CAH9483424.1	TPA_asm: unnamed protein product [Mesodinium pulex]	32.8091	2.95	1	1	4	21.3	242		Moderate
XP_001425288.1	uncharacterized protein GSPATT00028925001 [Paramecium tetraurelia]	27.7586	3.56	1	1	4	21.3	242		Moderate
CAI2376802.1	unnamed protein product [Moneuplotes crassus]	28.1907	3.46	1	1	4	21.3	242		Moderate
CAF8380659.1	TPA_asm: unnamed protein product, partial [uncultured Stichotrichia]	18.8293	5.14	1	1	4	21.3	242		Moderate
CAD8180424.1	unnamed protein product [Paramecium pentaurelia]	26.9209	3.69	1	1	4	21.3	242		Moderate
CAD8207640.1	unnamed protein product [Paramecium octaurelia]	27.7838	3.56	1	1	4	21.3	242		Moderate
CAF6774838.1	TPA_asm: unnamed protein product, partial [Tiarina fusa]	28.0121	3.45	1	1	4	21.3	242		Moderate
CAD8082956.1	unnamed protein product [Paramecium sonneborni]	26.9379	3.69	1	1	4	21.3	242		Moderate
CAD8117686.1	unnamed protein product [Paramecium sonneborni]	27.7687	3.56	1	1	4	21.3	242		Moderate
CAH9483425.1	TPA_asm: unnamed protein product [Mesodinium pulex]	32.8822	2.93	1	1	4	21.3	242		Moderate
OMJ91646.1	hypothetical protein SteCoe_5801 [Stentor coeruleus]	27.1288	3.57	1	1	4	21.3	242		Moderate
XP_001434096.1	uncharacterized protein GSPATT00035829001 [Paramecium tetraurelia]	27.6917	3.56	1	1	4	21.3	242		Moderate
CAK57890.1	unnamed protein product (macronuclear) [Paramecium tetraurelia]	27.7586	3.56	1	1	4	21.3	242		Moderate
TNV76399.1	hypothetical protein FGO68_gene14299 [Halteria grandinella]	27.5973	3.52	1	1	4	21.3	242		Moderate
CAE1101612.1	unnamed protein product, partial [Schmidingerella taraikaensis]	28.5892	3.38	1	1	4	21.3	242		Moderate
CAF8341486.1	TPA_asm: unnamed protein product, partial [uncultured Stichotrichia]	15.7189	6.21	1	1	4	21.3	242		Moderate
EGR32851.1	triosephosphate isomerase, putative [Ichthyophthirius multifiliis]	28.5412	3.49	1	1	4	21.3	242		Moderate
CAF8441941.1	TPA_asm: unnamed protein product [Aristerostoma sp. ATCC 50986]	28.236	3.52	1	1	4	21.3	242		Moderate
XP_001430966.1	uncharacterized protein GSPATT00033421001 [Paramecium tetraurelia]	26.949	3.69	1	1	4	21.3	242		Moderate
XP_004032398.1	hypothetical protein IMG5_123250 [Ichthyophthirius multifiliis]	48.3948	5.12	2	1	2	21.3	1810		Moderate
EGR30811.1	hypothetical protein IMG5_123250 [Ichthyophthirius multifiliis]	48.3948	5.12	2	1	2	21.3	1810		Moderate
XP_001018127.2	26S proteasome regulatory subunit [Tetrahymena thermophila SB210]	47.8431	5.12	2	1	2	21.3	1810		Moderate
EAR97882.2	26S proteasome regulatory subunit (macronuclear) [Tetrahymena thermophila SB210]	47.8431	5.12	2	1	2	21.3	1810		Moderate
KRX07874.1	P-loop containing nucleoside triphosphate hydrolase [Pseudocohnilembus persalinus]	81.5569	1.39	1	1	2	21.3	1810		Moderate
KRX10868.1	Clathrin, heavy chain, propeller, N-terminal [Pseudocohnilembus persalinus]	195.884	1.46	2	2	2	27.46	704		Moderate
XP_001020279.2	DEAD/DEAH-box helicase [Tetrahymena thermophila SB210]	45.4393	5.51	2	1	2	21.445	1315		Moderate
EGR27037.1	hypothetical protein IMG5_202750 [Ichthyophthirius multifiliis]	32.6675	7.61	2	1	2	21.445	1315		Moderate
XP_004023921.1	hypothetical protein IMG5_202750 [Ichthyophthirius multifiliis]	32.6675	7.61	2	1	2	21.445	1315		Moderate
EAS00033.2	DEAD/DEAH-box helicase (macronuclear) [Tetrahymena thermophila SB210]	45.4393	5.51	2	1	2	21.445	1315		Moderate
KRX10937.1	Protein kinase-like domain [Pseudocohnilembus persalinus]	37.3891	6.19	2	2	3	26.7816	1480		Moderate
CAK71602.1	unnamed protein product (macronuclear) [Paramecium tetraurelia]	37.3643	2.79	1	1	3	26.7816	1480		Moderate
CAD8167955.1	unnamed protein product [Paramecium pentaurelia]	37.3813	2.79	1	1	3	26.7816	1480		Moderate
OMJ71313.1	hypothetical protein SteCoe_30513 [Stentor coeruleus]	36.4043	2.84	1	1	3	26.7816	1480		Moderate
XP_001443649.1	uncharacterized protein GSPATT00011825001 [Paramecium tetraurelia]	37.3663	2.79	1	1	3	26.7816	1480		Moderate
EGR27878.1	protein kinase domain protein [Ichthyophthirius multifiliis]	29.7375	3.53	1	1	3	26.7816	1480		Moderate
OMJ80342.1	hypothetical protein SteCoe_19441 [Stentor coeruleus]	36.178	2.84	1	1	3	26.7816	1480		Moderate
XP_004034532.1	protein kinase domain protein [Ichthyophthirius multifiliis]	36.7385	2.8	1	1	3	26.7816	1480		Moderate
OMJ75586.1	hypothetical protein SteCoe_25241 [Stentor coeruleus]	36.3051	2.84	1	1	3	26.7816	1480		Moderate
XP_001438999.1	uncharacterized protein GSPATT00008150001 [Paramecium tetraurelia]	37.3643	2.79	1	1	3	26.7816	1480		Moderate
EAS03842.2	CAMP-dependent kinase catalytic subunit (macronuclear) [Tetrahymena thermophila SB210]	36.7746	2.8	1	1	3	26.7816	1480		Moderate
CAD8109430.1	unnamed protein product [Paramecium primaurelia]	37.3963	2.79	1	1	3	26.7816	1480		Moderate
EGR31046.1	protein kinase domain protein [Ichthyophthirius multifiliis]	36.7385	2.8	1	1	3	26.7816	1480		Moderate
XP_001024087.2	CAMP-dependent kinase catalytic subunit [Tetrahymena thermophila SB210]	36.7746	2.8	1	1	3	26.7816	1480		Moderate
CAD8043716.1	unnamed protein product [Paramecium primaurelia]	37.2433	2.79	1	1	3	26.7816	1480		Moderate
CAI38999.1	cAMP-dependent protein kinase, catalytic subunit 3-3 (macronuclear) [Paramecium tetraurelia]	37.3643	2.79	1	1	3	26.7816	1480		Moderate
EGR30177.1	protein kinase domain protein [Ichthyophthirius multifiliis]	36.8947	2.8	1	1	3	26.7816	1480		Moderate
CAK76252.1	unnamed protein product (macronuclear) [Paramecium tetraurelia]	37.3663	2.79	1	1	3	26.7816	1480		Moderate
XP_004031413.1	protein kinase domain protein [Ichthyophthirius multifiliis]	36.8947	2.8	1	1	3	26.7816	1480		Moderate
CAD8055356.1	unnamed protein product [Paramecium primaurelia]	37.3794	2.79	1	1	3	26.7816	1480		Moderate
CAD8157365.1	unnamed protein product [Paramecium pentaurelia]	37.3794	2.79	1	1	3	26.7816	1480		Moderate
OMJ68932.1	hypothetical protein SteCoe_33481 [Stentor coeruleus]	36.3672	2.84	1	1	3	26.7816	1480		Moderate
OMJ68509.1	hypothetical protein SteCoe_34018 [Stentor coeruleus]	36.4013	2.84	1	1	3	26.7816	1480		Moderate
XP_004025136.1	protein kinase domain protein [Ichthyophthirius multifiliis]	77.7188	1.33	1	1	3	26.7816	1480		Moderate
EGR27684.1	protein kinase domain protein [Ichthyophthirius multifiliis]	77.7188	1.33	1	1	3	26.7816	1480		Moderate
OMJ81732.1	hypothetical protein SteCoe_17722 [Stentor coeruleus]	36.145	2.84	1	1	3	26.7816	1480		Moderate
OMJ91645.1	hypothetical protein SteCoe_5799 [Stentor coeruleus]	36.1931	2.84	1	1	3	26.7816	1480		Moderate
OMJ85557.1	hypothetical protein SteCoe_13099 [Stentor coeruleus]	36.115	2.84	1	1	3	26.7816	1480		Moderate
XP_004027223.1	protein kinase domain protein [Ichthyophthirius multifiliis]	29.7375	3.53	1	1	3	26.7816	1480		Moderate
CAI39000.1	cAMP-dependent protein kinase, catalytic subunit 3-2 (macronuclear) [Paramecium tetraurelia]	37.3663	2.79	1	1	3	26.7816	1480		Moderate
EGR27711.1	t-complex protein 1 subunit gamma, putative [Ichthyophthirius multifiliis]	61.7194	5.9	2	1	2	22.24	2210		Moderate
XP_004025163.1	t-complex protein 1 subunit gamma, putative [Ichthyophthirius multifiliis]	61.7194	5.9	2	1	2	22.24	2210		Moderate
KRX07274.1	P-loop containing nucleoside triphosphate hydrolase [Pseudocohnilembus persalinus]	45.4701	6.28	2	1	2	21.9267	1810		Moderate
CAH9743981.1	TPA_asm: unnamed protein product, partial [uncultured Strombidinopsis]	24.7625	11.31	2	1	2	21.9267	1810		Moderate
TNV72852.1	hypothetical protein FGO68_gene17609 [Halteria grandinella]	43.8183	6.51	2	1	2	21.9267	1810		Moderate
CDW88348.1	26s protease regulatory subunit 6b homolog [Stylonychia lemnae]	96.323	2.94	2	1	2	21.9267	1810		Moderate
TNV72845.1	hypothetical protein FGO68_gene5686 [Halteria grandinella]	43.8183	6.51	2	1	2	21.9267	1810		Moderate
CAE1092991.1	unnamed protein product [Schmidingerella taraikaensis]	19.1881	7.83	1	1	2	21.9267	1810		Moderate
CAF6832102.1	TPA_asm: unnamed protein product, partial [Tiarina fusa]	46.7754	3.14	1	1	2	21.9267	1810		Moderate
CAF6786566.1	TPA_asm: unnamed protein product, partial [Tiarina fusa]	44.8035	3.31	1	1	2	21.9267	1810		Moderate
CAH9475688.1	TPA_asm: unnamed protein product, partial [Mesodinium pulex]	24.3719	6.07	1	1	2	21.9267	1810		Moderate
CAF6799874.1	TPA_asm: unnamed protein product, partial [Tiarina fusa]	46.2398	3.18	1	1	2	21.9267	1810		Moderate
KRW98244.1	Inosine/uridine-preferring nucleoside hydrolase domain [Pseudocohnilembus persalinus]	62.2761	1.83	1	1	2	22.24	1330	Deamidation (NQ)	Moderate
AQX45545.1	class 3 lipase protein, partial (macronuclear) [Philasterides dicentrarchi]	20.277	12.85	2	2	2	21.3	95.3		Moderate
CAF6828054.1	TPA_asm: unnamed protein product, partial [Tiarina fusa]	24.0235	13.68	2	2	2	25.044	196.2		Moderate
CAF6828074.1	TPA_asm: unnamed protein product, partial [Tiarina fusa]	21.4988	6.81	1	1	2	25.044	196.2		Moderate
CAF6828057.1	TPA_asm: unnamed protein product, partial [Tiarina fusa]	14.7968	12.4	1	1	2	25.044	196.2		Moderate
CAE1084240.1	unnamed protein product, partial [Euplotes focardii]	38.2068	4.62	1	1	2	25.044	196.2		Moderate
KRX00030.1	Protein kinase-like domain [Pseudocohnilembus persalinus]	36.382	6.27	2	2	2	22.24	2775		Moderate
XP_001461359.1	uncharacterized protein GSPATT00026309001 [Paramecium tetraurelia]	36.5801	2.79	1	1	2	22.24	2775		Moderate
CAF8438223.1	TPA_asm: unnamed protein product [Aristerostoma sp. ATCC 50986]	13.8117	7.5	1	1	2	22.24	2775		Moderate
XP_001457605.1	uncharacterized protein GSPATT00023383001 [Paramecium tetraurelia]	36.6632	2.79	1	1	2	22.24	2775		Moderate
CAI39141.1	cAMP-dependent protein kinase, catalytic subunit 2-5 (macronuclear) [Paramecium tetraurelia]	36.6482	2.79	1	1	2	22.24	2775		Moderate
CAK60824.1	unnamed protein product (macronuclear) [Paramecium tetraurelia]	36.5682	2.79	1	1	2	22.24	2775		Moderate
CAI39143.1	cAMP-dependent protein kinase, catalytic subunit 2-3 (macronuclear) [Paramecium tetraurelia]	36.5531	2.79	1	1	2	22.24	2775		Moderate
CAK59532.1	unnamed protein product (macronuclear) [Paramecium tetraurelia]	36.6482	2.79	1	1	2	22.24	2775		Moderate
CAD8203179.1	unnamed protein product [Paramecium pentaurelia]	36.5691	2.79	1	1	2	22.24	2775		Moderate
CAI39142.1	cAMP-dependent protein kinase, catalytic subunit 2-4 (macronuclear) [Paramecium tetraurelia]	36.5801	2.79	1	1	2	22.24	2775		Moderate
CAK60067.1	unnamed protein product (macronuclear) [Paramecium tetraurelia]	36.5531	2.79	1	1	2	22.24	2775		Moderate
CAK90208.1	unnamed protein product (macronuclear) [Paramecium tetraurelia]	36.6632	2.79	1	1	2	22.24	2775		Moderate
CAD8086774.1	unnamed protein product [Paramecium primaurelia]	36.6763	2.79	1	1	2	22.24	2775		Moderate
CAI39144.1	cAMP-dependent protein kinase, catalytic subunit 2-2 (macronuclear) [Paramecium tetraurelia]	36.7073	2.79	1	1	2	22.24	2775		Moderate
XP_001011369.2	CAMP-dependent kinase catalytic subunit [Tetrahymena thermophila SB210]	36.4712	2.82	1	1	2	22.24	2775		Moderate
CAK59278.1	unnamed protein product (macronuclear) [Paramecium tetraurelia]	36.5902	2.79	1	1	2	22.24	2775		Moderate
XP_001426930.1	uncharacterized protein GSPATT00030166001 [Paramecium tetraurelia]	36.6482	2.79	1	1	2	22.24	2775		Moderate
CAI39145.1	cAMP-dependent protein kinase, catalytic subunit 2-1 (macronuclear) [Paramecium tetraurelia]	36.6632	2.79	1	1	2	22.24	2775		Moderate
CAD8091778.1	unnamed protein product [Paramecium primaurelia]	36.5801	2.79	1	1	2	22.24	2775		Moderate
XP_001455930.1	uncharacterized protein GSPATT00021701001 [Paramecium tetraurelia]	36.7073	2.79	1	1	2	22.24	2775		Moderate
CAD8097474.1	unnamed protein product [Paramecium primaurelia]	36.5691	2.79	1	1	2	22.24	2775		Moderate
CAK93986.1	unnamed protein product (macronuclear) [Paramecium tetraurelia]	36.5801	2.79	1	1	2	22.24	2775		Moderate
CAI39138.1	cAMP-dependent protein kinase, catalytic subunit 2-8 (macronuclear) [Paramecium tetraurelia]	36.5682	2.79	1	1	2	22.24	2775		Moderate
XP_001425622.1	uncharacterized protein GSPATT00029260001 [Paramecium tetraurelia]	13.5355	7.5	1	1	2	22.24	2775		Moderate
CAK88533.1	unnamed protein product (macronuclear) [Paramecium tetraurelia]	36.7073	2.79	1	1	2	22.24	2775		Moderate
XP_001427465.1	uncharacterized protein GSPATT00030705001 [Paramecium tetraurelia]	36.5531	2.79	1	1	2	22.24	2775		Moderate
EAR91124.2	CAMP-dependent kinase catalytic subunit (macronuclear) [Tetrahymena thermophila SB210]	36.4712	2.82	1	1	2	22.24	2775		Moderate
XP_001426676.1	uncharacterized protein GSPATT00029909001 [Paramecium tetraurelia]	36.5902	2.79	1	1	2	22.24	2775		Moderate
CAK58224.1	unnamed protein product (macronuclear) [Paramecium tetraurelia]	13.5355	7.5	1	1	2	22.24	2775		Moderate
XP_001428222.1	uncharacterized protein GSPATT00031053001 [Paramecium tetraurelia]	36.5682	2.79	1	1	2	22.24	2775		Moderate
CAI39140.1	cAMP-dependent protein kinase, catalytic subunit 2-6 (macronuclear) [Paramecium tetraurelia]	36.5902	2.79	1	1	2	22.24	2775		Moderate
CAI39139.1	cAMP-dependent protein kinase, catalytic subunit 2-7 (macronuclear) [Paramecium tetraurelia]	36.5772	2.79	1	1	2	22.24	2775		Moderate
KRX09161.1	hypothetical protein PPERSA_08877 [Pseudocohnilembus persalinus]	34.6674	6.65	2	1	2	21.4567	1775		Moderate
CAG9310436.1	unnamed protein product [Blepharisma stoltei]	38.7608	2.79	1	1	2	21.4567	1775		Moderate
CAE1138470.1	unnamed protein product [Euplotes focardii]	41.226	2.62	1	1	2	21.4567	1775		Moderate
CAH9429105.1	TPA_asm: unnamed protein product, partial [Mesodinium pulex]	24.7635	4.33	1	1	2	21.4567	1775		Moderate
CAG9317184.1	unnamed protein product [Blepharisma stoltei]	38.7107	2.79	1	1	2	21.4567	1775		Moderate
CAH9701157.1	TPA_asm: unnamed protein product, partial [uncultured Strombidinopsis]	24.2991	8.96	2	1	3	21.3	1190		Moderate
CAF8447067.1	TPA_asm: unnamed protein product [Aristerostoma sp. ATCC 50986]	26.6863	8.26	2	1	3	21.3	1190		Moderate
ALO19900.1	Ran-type small G protein [Cryptocaryon irritans]	25.3451	8.76	2	1	3	21.3	1190		Moderate
XP_001428606.1	uncharacterized protein GSPATT00031439001 [Paramecium tetraurelia]	25.1488	3.64	1	1	3	21.3	1190		Moderate
OMJ90205.1	hypothetical protein SteCoe_7502 [Stentor coeruleus]	25.5655	3.62	1	1	3	21.3	1190		Moderate
CAD8111546.1	unnamed protein product [Paramecium primaurelia]	25.1288	3.64	1	1	3	21.3	1190		Moderate
CAD8204270.1	unnamed protein product [Paramecium octaurelia]	25.1188	3.64	1	1	3	21.3	1190		Moderate
CAI39346.1	ran_B14 (macronuclear) [Paramecium tetraurelia]	25.1488	3.64	1	1	3	21.3	1190		Moderate
CAH9715394.1	TPA_asm: unnamed protein product [uncultured Strombidinopsis]	24.4832	3.74	1	1	3	21.3	1190		Moderate
OMJ66604.1	hypothetical protein SteCoe_36493 [Stentor coeruleus]	21.6228	4.28	1	1	3	21.3	1190		Moderate
CAF8339216.1	TPA_asm: unnamed protein product [uncultured Stichotrichia]	24.7774	3.67	1	1	3	21.3	1190		Moderate
CAD8123520.1	unnamed protein product [Paramecium sonneborni]	25.2239	3.62	1	1	3	21.3	1190		Moderate
CAD8201612.1	unnamed protein product [Paramecium pentaurelia]	25.1438	3.64	1	1	3	21.3	1190		Moderate
XP_001432384.1	uncharacterized protein GSPATT00034465001 [Paramecium tetraurelia]	25.1488	3.64	1	1	3	21.3	1190		Moderate
CAE1068394.1	unnamed protein product [Euplotes focardii]	24.2397	3.76	1	1	3	21.3	1190		Moderate
CAD8210310.1	unnamed protein product [Paramecium octaurelia]	25.1188	3.64	1	1	3	21.3	1190		Moderate
CAE1124648.1	unnamed protein product, partial [Euplotes focardii]	25.1529	3.65	1	1	3	21.3	1190		Moderate
CDW78584.1	gtp-binding nuclear protein ran [Stylonychia lemnae]	24.6653	3.69	1	1	3	21.3	1190		Moderate
CAF6792220.1	TPA_asm: unnamed protein product, partial [Tiarina fusa]	15.9634	5.48	1	1	3	21.3	1190		Moderate
CAD8210965.1	unnamed protein product [Paramecium pentaurelia]	25.1288	3.64	1	1	3	21.3	1190		Moderate
CAD8122082.1	unnamed protein product [Paramecium sonneborni]	25.0798	3.64	1	1	3	21.3	1190		Moderate
CAD8109980.1	unnamed protein product [Paramecium primaurelia]	25.1438	3.64	1	1	3	21.3	1190		Moderate
CAK64987.1	unnamed protein product (macronuclear) [Paramecium tetraurelia]	25.1488	3.64	1	1	3	21.3	1190		Moderate
CAF6776266.1	TPA_asm: unnamed protein product, partial [Tiarina fusa]	20.2402	4.42	1	1	3	21.3	1190		Moderate
CAI39370.1	ran_A14 (macronuclear) [Paramecium tetraurelia]	25.1488	3.64	1	1	3	21.3	1190		Moderate
CAF8379153.1	TPA_asm: unnamed protein product, partial [uncultured Stichotrichia]	19.2805	4.73	1	1	3	21.3	1190		Moderate
CAK61208.1	unnamed protein product (macronuclear) [Paramecium tetraurelia]	25.1488	3.64	1	1	3	21.3	1190		Moderate
ADN96605.1	Ran GTPase (macronuclear) [Euplotes octocarinatus]	24.2065	3.76	1	1	3	21.3	1190		Moderate
CAD8124447.1	unnamed protein product [Paramecium sonneborni]	25.1088	3.64	1	1	3	21.3	1190		Moderate
CAE1068391.1	unnamed protein product [Euplotes focardii]	24.2317	3.76	1	1	3	21.3	1190		Moderate
AAU14244.1	hydrogenosomal NADH dehydrogenase 51 kDa subunit [Euplotes sp. BB-2004]	52.3886	5.11	2	1	2	21.77	1150		Moderate
CAI2368267.1	unnamed protein product [Moneuplotes crassus]	49.6954	5.36	2	1	2	21.77	1150		Moderate
CAF6822921.1	TPA_asm: unnamed protein product, partial [Tiarina fusa]	15.0937	17.56	2	2	5	23.1979	1053.53		High
CAE1106214.1	unnamed protein product, partial [Euplotes focardii]	16.3462	15.86	2	2	5	23.1979	1053.53		High
CAD8116977.1	unnamed protein product [Paramecium primaurelia]	15.332	10.45	1	1	5	23.1979	1053.53		High
CAD8092247.1	unnamed protein product [Paramecium primaurelia]	14.8644	10.77	1	1	5	23.1979	1053.53		High
CAD8203873.1	unnamed protein product [Paramecium octaurelia]	14.8644	10.77	1	1	5	23.1979	1053.53		High
CAK87108.1	unnamed protein product (macronuclear) [Paramecium tetraurelia]	14.8644	10.77	1	1	5	23.1979	1053.53		High
CAD8102512.1	unnamed protein product [Paramecium primaurelia]	14.8644	10.77	1	1	5	23.1979	1053.53		High
CAD8124144.1	unnamed protein product [Paramecium sonneborni]	14.5059	11.02	1	1	5	23.1979	1053.53		High
CAK78089.1	unnamed protein product (macronuclear) [Paramecium tetraurelia]	14.8644	10.77	1	1	5	23.1979	1053.53		High
XP_001445486.1	uncharacterized protein GSPATT00013536001 [Paramecium tetraurelia]	14.8644	10.77	1	1	5	23.1979	1053.53		High
CAK92915.1	unnamed protein product (macronuclear) [Paramecium tetraurelia]	14.8644	10.77	1	1	5	23.1979	1053.53		High
CAK80629.1	unnamed protein product (macronuclear) [Paramecium tetraurelia]	14.8644	10.77	1	1	5	23.1979	1053.53		High
CAD8073692.1	unnamed protein product [Paramecium primaurelia]	14.8644	10.77	1	1	5	23.1979	1053.53		High
CAD8063777.1	unnamed protein product [Paramecium primaurelia]	14.8644	10.77	1	1	5	23.1979	1053.53		High
XP_001431842.1	uncharacterized protein GSPATT00033920001 [Paramecium tetraurelia]	14.8644	10.77	1	1	5	23.1979	1053.53		High
XP_001454505.1	uncharacterized protein GSPATT00020761001 [Paramecium tetraurelia]	14.8644	10.77	1	1	5	23.1979	1053.53		High
CAK60250.1	unnamed protein product (macronuclear) [Paramecium tetraurelia]	14.8644	10.77	1	1	5	23.1979	1053.53		High
CAD8208850.1	unnamed protein product [Paramecium octaurelia]	14.8644	10.77	1	1	5	23.1979	1053.53		High
XP_001448026.1	uncharacterized protein GSPATT00015506001 [Paramecium tetraurelia]	14.8644	10.77	1	1	5	23.1979	1053.53		High
CAK88742.1	unnamed protein product (macronuclear) [Paramecium tetraurelia]	14.8644	10.77	1	1	5	23.1979	1053.53		High
XP_001456139.1	uncharacterized protein GSPATT00021910001 [Paramecium tetraurelia]	14.8644	10.77	1	1	5	23.1979	1053.53		High
XP_001460312.1	uncharacterized protein GSPATT00025652001 [Paramecium tetraurelia]	14.8644	10.77	1	1	5	23.1979	1053.53		High
CAK76522.1	unnamed protein product (macronuclear) [Paramecium tetraurelia]	14.8644	10.77	1	1	5	23.1979	1053.53		High
XP_001443919.1	uncharacterized protein GSPATT00012074001 [Paramecium tetraurelia]	14.8644	10.77	1	1	5	23.1979	1053.53		High
XP_001427648.1	uncharacterized protein GSPATT00030889001 [Paramecium tetraurelia]	14.8644	10.77	1	1	5	23.1979	1053.53		High
CAK64444.1	unnamed protein product (macronuclear) [Paramecium tetraurelia]	14.8644	10.77	1	1	5	23.1979	1053.53		High
CAD8056124.1	unnamed protein product [Paramecium primaurelia]	14.8644	10.77	1	1	5	23.1979	1053.53		High
CAG9310441.1	unnamed protein product [Blepharisma stoltei]	14.7854	6.92	1	1	5	23.1979	1053.53		High
CAF8375245.1	TPA_asm: unnamed protein product, partial [uncultured Stichotrichia]	14.7503	6.87	1	1	5	23.1979	1053.53		High
CAE1087040.1	unnamed protein product, partial [Schmidingerella taraikaensis]	16.2721	6.25	1	1	5	23.1979	1053.53		High
CAG9317177.1	unnamed protein product [Blepharisma stoltei]	14.7854	6.92	1	1	5	23.1979	1053.53		High
CAE1120422.1	unnamed protein product, partial [Schmidingerella taraikaensis]	14.1177	7.14	1	1	5	23.1979	1053.53		High
XP_001010825.3	TCP-1 (CTT or eukaryotic type II) chaperonin family, alpha subunit [Tetrahymena thermophila SB210]	66.3431	3.48	2	1	3	21.3	700		Moderate
XP_004027495.1	hypothetical protein IMG5_182340 [Ichthyophthirius multifiliis]	59.2816	3.85	2	1	3	21.3	700		Moderate
EAR90580.3	TCP-1 (CTT or eukaryotic type II) chaperonin family, alpha subunit (macronuclear) [Tetrahymena thermophila SB210]	66.3431	3.48	2	1	3	21.3	700		Moderate
EGR28150.1	hypothetical protein IMG5_182340 [Ichthyophthirius multifiliis]	59.2816	3.85	2	1	3	21.3	700		Moderate
KRX10174.1	hypothetical protein PPERSA_08577 [Pseudocohnilembus persalinus]	23.6874	9.71	2	2	2	22.5856	4313.33		Moderate
>pdb|4V8P|AU Chain AU, RPL13	Chain AU, RPL13	23.3372	4.37	1	1	2	22.5856	4313.33		Moderate
>pdb|4V8P|FU Chain FU, RPL13	Chain FU, RPL13	23.3372	4.37	1	1	2	22.5856	4313.33		Moderate
EAS02620.1	60S ribosomal protein L13 (macronuclear) [Tetrahymena thermophila SB210]	23.3372	4.37	1	1	2	22.5856	4313.33		Moderate
>sp|P0DJ58.1|RL13_TETTS RecName: Full=Large ribosomal subunit protein eL13; AltName: Full=60S ribosomal protein L13	RecName: Full=Large ribosomal subunit protein eL13; AltName: Full=60S ribosomal protein L13	23.3372	4.37	1	1	2	22.5856	4313.33		Moderate
XP_001022864.1	60S ribosomal protein L13 [Tetrahymena thermophila SB210]	23.3372	4.37	1	1	2	22.5856	4313.33		Moderate
>pdb|4V8P|HU Chain HU, RPL13	Chain HU, RPL13	23.3372	4.37	1	1	2	22.5856	4313.33		Moderate
>pdb|4V8P|DU Chain DU, RPL13	Chain DU, RPL13	23.3372	4.37	1	1	2	22.5856	4313.33		Moderate
XP_001032015.1	metallopeptidase family M24 containing protein [Tetrahymena thermophila SB210]	76.1641	3.07	2	2	3	21.3	172	Deamidation (NQ)	Moderate
EAR84352.1	metallopeptidase family M24 containing protein (macronuclear) [Tetrahymena thermophila SB210]	76.1641	3.07	2	2	3	21.3	172	Deamidation (NQ)	Moderate
XP_001007666.2	protein phosphatase 2c [Tetrahymena thermophila SB210]	35.7297	2.83	1	1	3	21.3	172		Moderate
KRX07656.1	Ubiquitin-conjugating enzyme/RWD-like protein [Pseudocohnilembus persalinus]	274.477	0.38	1	1	3	21.3	172		Moderate
XP_001010314.1	protein phosphatase 2C containing protein [Tetrahymena thermophila SB210]	40.1077	2.52	1	1	3	21.3	172		Moderate
EGR34512.1	protein phosphatase 2c, putative [Ichthyophthirius multifiliis]	32.5316	3.07	1	1	3	21.3	172		Moderate
XP_004037152.1	protein phosphatase, putative [Ichthyophthirius multifiliis]	31.8431	3.18	1	1	3	21.3	172		Moderate
EAR84990.1	protein phosphatase 2C containing protein (macronuclear) [Tetrahymena thermophila SB210]	32.8532	3.07	1	1	3	21.3	172		Moderate
EGR33249.1	protein phosphatase 2c, putative [Ichthyophthirius multifiliis]	33.5884	3.01	1	1	3	21.3	172		Moderate
ACV83771.1	protein phosphatase 2C [Uronema marinum]	35.018	2.9	1	1	3	21.3	172		Moderate
XP_004027182.1	protein phosphatase 2c, putative [Ichthyophthirius multifiliis]	63.6832	1.65	1	1	3	21.3	172		Moderate
XP_004027152.1	protein phosphatase 2c, putative [Ichthyophthirius multifiliis]	34.4593	2.94	1	1	3	21.3	172		Moderate
EAR90069.1	protein phosphatase 2C containing protein (macronuclear) [Tetrahymena thermophila SB210]	40.1077	2.52	1	1	3	21.3	172		Moderate
CAK59537.1	unnamed protein product (macronuclear) [Paramecium tetraurelia]	33.5349	3	1	1	3	21.3	172		Moderate
CAK86499.1	unnamed protein product (macronuclear) [Paramecium tetraurelia]	34.1155	2.99	1	1	3	21.3	172		Moderate
XP_004027266.1	protein phosphatase 2c, putative [Ichthyophthirius multifiliis]	32.5088	3.09	1	1	3	21.3	172		Moderate
KRX00345.1	Protein phosphatase 2C (PP2C)-like domain [Pseudocohnilembus persalinus]	34.6891	2.89	1	1	3	21.3	172		Moderate
CAK60827.1	unnamed protein product (macronuclear) [Paramecium tetraurelia]	33.4616	3	1	1	3	21.3	172		Moderate
CAA85448.1	PP2C [Paramecium tetraurelia]	33.7389	3	1	1	3	21.3	172		Moderate
EGR27921.1	protein phosphatase 2c, putative [Ichthyophthirius multifiliis]	32.5088	3.09	1	1	3	21.3	172		Moderate
XP_004037235.1	protein phosphatase 2c, putative [Ichthyophthirius multifiliis]	33.5884	3.01	1	1	3	21.3	172		Moderate
CAK86498.1	unnamed protein product (macronuclear) [Paramecium tetraurelia]	33.666	2.99	1	1	3	21.3	172		Moderate
XP_004034851.1	protein phosphatase 2c, putative [Ichthyophthirius multifiliis]	35.0699	2.93	1	1	3	21.3	172		Moderate
XP_004039816.1	protein phosphatase 2c, putative [Ichthyophthirius multifiliis]	32.5316	3.07	1	1	3	21.3	172		Moderate
XP_001015515.1	protein phosphatase 2C containing protein [Tetrahymena thermophila SB210]	32.2571	3.09	1	1	3	21.3	172		Moderate
XP_004031992.1	protein phosphatase 2c, putative [Ichthyophthirius multifiliis]	29.8406	3.37	1	1	3	21.3	172		Moderate
CAK59272.1	unnamed protein product (macronuclear) [Paramecium tetraurelia]	33.6989	3	1	1	3	21.3	172		Moderate
XP_001032653.1	protein phosphatase 2C containing protein [Tetrahymena thermophila SB210]	32.8532	3.07	1	1	3	21.3	172		Moderate
EGR30405.1	protein phosphatase 2c, putative [Ichthyophthirius multifiliis]	29.8406	3.37	1	1	3	21.3	172		Moderate
EGR27837.1	protein phosphatase 2c, putative [Ichthyophthirius multifiliis]	63.6832	1.65	1	1	3	21.3	172		Moderate
KRX10281.1	hypothetical protein PPERSA_09665 [Pseudocohnilembus persalinus]	11.5169	15.18	2	2	2	27.135	1555		Moderate
CAF8375498.1	TPA_asm: unnamed protein product, partial [uncultured Stichotrichia]	17.3788	9.88	2	2	2	25.75	3510		Moderate
EGR34247.1	isovaleryl dehydrogenase, putative [Ichthyophthirius multifiliis]	43.4411	5.6	2	2	2	21.445	493.5		Moderate
XP_004039551.1	isovaleryl dehydrogenase, putative [Ichthyophthirius multifiliis]	43.4411	5.6	2	2	2	21.445	493.5		Moderate
XP_001025535.2	acyl-CoA dehydrogenase [Tetrahymena thermophila SB210]	44.8965	2.94	1	1	2	21.445	493.5		Moderate
KRX09788.1	Acyl-CoA dehydrogenase/oxidase, N-terminal and middle domain [Pseudocohnilembus persalinus]	45.4422	2.91	1	1	2	21.445	493.5		Moderate
EAS05290.2	acyl-CoA dehydrogenase (macronuclear) [Tetrahymena thermophila SB210]	44.8965	2.94	1	1	2	21.445	493.5		Moderate
CAF8444985.1	TPA_asm: unnamed protein product [Aristerostoma sp. ATCC 50986]	45.6761	2.89	1	1	2	21.445	493.5		Moderate
AAU14243.1	hydrogenosomal NADH dehydrogenase 51 kDa subunit [Nyctotherus ovalis]	52.2414	4.21	2	1	2	21.3	603		Moderate
AAU14240.1	hydrogenosomal NADH dehydrogenase 51 kDa subunit [Nyctotherus ovalis]	52.1613	4.22	2	1	2	21.3	603		Moderate
AAU14242.1	hydrogenosomal NADH dehydrogenase 51 kDa subunit, partial [Nyctotherus ovalis]	11.7474	9.09	1	1	2	21.3	603		Moderate
KRX07146.1	GroEL-like apical domain [Pseudocohnilembus persalinus]	61.5352	5.41	2	1	2	21.77	422		Moderate
XP_001026727.2	MmgE/PrpD family protein [Tetrahymena thermophila SB210]	59.7425	3.34	2	2	2	21.3	2820		Moderate
EAS06482.2	MmgE/PrpD family protein (macronuclear) [Tetrahymena thermophila SB210]	59.7425	3.34	2	2	2	21.3	2820		Moderate
XP_004036606.1	hypothetical protein IMG5_076500 [Ichthyophthirius multifiliis]	59.5403	1.68	1	1	2	21.3	2820		Moderate
EGR32620.1	hypothetical protein IMG5_076500 [Ichthyophthirius multifiliis]	59.5403	1.68	1	1	2	21.3	2820		Moderate
XP_004025075.1	v-type ATPase 116kda subunit family protein, putative [Ichthyophthirius multifiliis]	160.502	0.65	1	1	2	21.3	2820		Moderate
EGR27623.1	v-type ATPase 116kda subunit family protein, putative [Ichthyophthirius multifiliis]	160.502	0.65	1	1	2	21.3	2820		Moderate
EGR33158.1	hypothetical protein IMG5_060510 [Ichthyophthirius multifiliis]	39.1766	6.27	2	2	3	21.3	690		Moderate
XP_001029694.1	ADP-ribosylation factor(Arf)/Arf-like (ARL) small GTPase family protein [Tetrahymena thermophila SB210]	19.8698	11.8	2	2	3	21.3	690		Moderate
EAR82037.1	ADP-ribosylation factor(Arf)/Arf-like (ARL) small GTPase family protein (macronuclear) [Tetrahymena thermophila SB210]	19.8698	11.8	2	2	3	21.3	690		Moderate
XP_004037144.1	hypothetical protein IMG5_060510 [Ichthyophthirius multifiliis]	39.1766	6.27	2	2	3	21.3	690		Moderate
EGR34384.1	hypothetical protein IMG5_013680 [Ichthyophthirius multifiliis]	29.9352	8.05	2	2	3	21.3	690		Moderate
XP_004039688.1	hypothetical protein IMG5_013680 [Ichthyophthirius multifiliis]	29.9352	8.05	2	2	3	21.3	690		Moderate
KRX10030.1	P-loop containing nucleoside triphosphate hydrolase [Pseudocohnilembus persalinus]	85.0765	2.92	2	2	3	21.3	690		Moderate
CAK76570.1	unnamed protein product (macronuclear) [Paramecium tetraurelia]	21.0121	5.95	1	1	3	21.3	690		Moderate
CAF8385847.1	TPA_asm: unnamed protein product, partial [uncultured Stichotrichia]	17.4452	7.19	1	1	3	21.3	690		Moderate
OMJ81523.1	hypothetical protein SteCoe_17990 [Stentor coeruleus]	20.1671	6.18	1	1	3	21.3	690		Moderate
XP_001443967.1	uncharacterized protein GSPATT00012122001 [Paramecium tetraurelia]	21.0121	5.95	1	1	3	21.3	690		Moderate
OMJ80448.1	hypothetical protein SteCoe_19301 [Stentor coeruleus]	20.1351	6.18	1	1	3	21.3	690		Moderate
CAH9452783.1	TPA_asm: unnamed protein product, partial [Mesodinium pulex]	15.5467	7.3	1	1	3	21.3	690		Moderate
OMJ78452.1	hypothetical protein SteCoe_21737 [Stentor coeruleus]	20.1671	6.18	1	1	3	21.3	690		Moderate
CAI44528.1	arl_B38 (macronuclear) [Paramecium tetraurelia]	20.6207	6.04	1	1	3	21.3	690		Moderate
CAD8056226.1	unnamed protein product [Paramecium primaurelia]	20.2653	6.15	1	1	3	21.3	690		Moderate
CAI44539.1	arl_B21 (macronuclear) [Paramecium tetraurelia]	21.0121	5.95	1	1	3	21.3	690		Moderate
CAK82494.1	unnamed protein product (macronuclear) [Paramecium tetraurelia]	20.6207	6.04	1	1	3	21.3	690		Moderate
CAD8175372.1	unnamed protein product [Paramecium octaurelia]	20.2653	6.15	1	1	3	21.3	690		Moderate
OMJ73888.1	hypothetical protein SteCoe_27338 [Stentor coeruleus]	20.1761	6.18	1	1	3	21.3	690		Moderate
CAD8065862.1	unnamed protein product [Paramecium primaurelia]	20.2783	6.15	1	1	3	21.3	690		Moderate
CAF8446578.1	TPA_asm: unnamed protein product, partial [Aristerostoma sp. ATCC 50986]	16.9427	7.28	1	1	3	21.3	690		Moderate
TNV83337.1	hypothetical protein FGO68_gene13064 [Halteria grandinella]	20.4807	6.11	1	1	3	21.3	690		Moderate
OMJ83013.1	hypothetical protein SteCoe_16168 [Stentor coeruleus]	20.057	6.18	1	1	3	21.3	690		Moderate
CAD8063861.1	unnamed protein product [Paramecium primaurelia]	20.2653	6.15	1	1	3	21.3	690		Moderate
XP_001449891.1	uncharacterized protein GSPATT00016881001 [Paramecium tetraurelia]	20.6207	6.04	1	1	3	21.3	690		Moderate
CDW74764.1	UNKNOWN [Stylonychia lemnae]	21.0711	5.98	1	1	3	21.3	690		Moderate
CAK80674.1	unnamed protein product (macronuclear) [Paramecium tetraurelia]	20.6067	6.04	1	1	3	21.3	690		Moderate
CAF6825222.1	TPA_asm: unnamed protein product, partial [Tiarina fusa]	19.4373	6.29	1	1	3	21.3	690		Moderate
CAD8073572.1	unnamed protein product [Paramecium primaurelia]	20.2783	6.15	1	1	3	21.3	690		Moderate
CAF6809099.1	TPA_asm: unnamed protein product [Tiarina fusa]	20.2974	6.18	1	1	3	21.3	690		Moderate
OMJ84554.1	hypothetical protein SteCoe_14292 [Stentor coeruleus]	20.1401	6.18	1	1	3	21.3	690		Moderate
CAF8446576.1	TPA_asm: unnamed protein product, partial [Aristerostoma sp. ATCC 50986]	16.9427	7.28	1	1	3	21.3	690		Moderate
CAI44572.1	arl_A21 (macronuclear) [Paramecium tetraurelia]	20.6067	6.04	1	1	3	21.3	690		Moderate
XP_001448071.1	uncharacterized protein GSPATT00015552001 [Paramecium tetraurelia]	20.6067	6.04	1	1	3	21.3	690		Moderate
CAI2382181.1	unnamed protein product [Moneuplotes crassus]	21.1135	5.43	1	1	3	21.3	690		Moderate
CAG9324125.1	unnamed protein product [Blepharisma stoltei]	11.7623	12.96	1	1	2	27.065	667	Deamidation (NQ); Oxidation (M)	Moderate
QBG49669.1	proteasome subunit beta type-9 [Philasterides dicentrarchi]	30.5669	8	2	2	2	21.77	327.5		Moderate
KRW99023.1	hypothetical protein PPERSA_11624 [Pseudocohnilembus persalinus]	52.3748	4.35	2	2	2	21.164			Moderate
EGR30219.1	rab gdp dissociation inhibitor, putative [Ichthyophthirius multifiliis]	51.0078	2.42	1	1	2	21.164			Moderate
XP_004031815.1	rab gdp dissociation inhibitor, putative [Ichthyophthirius multifiliis]	51.0078	2.42	1	1	2	21.164			Moderate
CAD8060461.1	unnamed protein product [Paramecium primaurelia]	52.3334	1.92	1	1	2	21.164			Moderate
KRX00852.1	P-loop containing nucleoside triphosphate hydrolase [Pseudocohnilembus persalinus]	23.5228	10	2	1	2	21.3	1080		Moderate
KRX10237.1	14-3-3 domain [Pseudocohnilembus persalinus]	28.5059	7.66	2	1	2	22.27	8900		Moderate
KRW99803.1	P-loop containing nucleoside triphosphate hydrolase [Pseudocohnilembus persalinus]	44.7758	5.04	2	1	2	21.425	849		Moderate
KRW99795.1	Terpenoid synthase [Pseudocohnilembus persalinus]	34.9877	5.5	2	2	2	21.3	652		Moderate
XP_001015499.1	squalene/phytoene synthase [Tetrahymena thermophila SB210]	37.275	2.71	1	1	2	21.3	652		Moderate
EAR95254.1	squalene/phytoene synthase (macronuclear) [Tetrahymena thermophila SB210]	37.275	2.71	1	1	2	21.3	652		Moderate
KRX05303.1	Translation protein, beta-barrel domain [Pseudocohnilembus persalinus]	112.621	2.55	2	2	2	21.34	449		Moderate
CDW83730.1	alanyl-trna synthetase [Stylonychia lemnae]	110.942	1.34	1	1	2	21.34	449		Moderate
CAH9706950.1	TPA_asm: unnamed protein product, partial [uncultured Strombidinopsis]	54.3953	5.11	2	1	2	24.97	9655	Deamidation (NQ)	Moderate
CAF6825682.1	TPA_asm: unnamed protein product, partial [Tiarina fusa]	55.754	4.98	2	1	2	24.97	9655	Deamidation (NQ)	Moderate
KRX09557.1	Ribosomal protein S5 domain 2-type fold [Pseudocohnilembus persalinus]	16.1408	14.58	2	2	2	23.6467	6960		Moderate
CAE1095039.1	unnamed protein product, partial [Euplotes focardii]	17.2393	7.89	1	1	2	23.6467	6960		Moderate
QBG49670.1	20S proteasome subunit beta 6 [Philasterides dicentrarchi]	27.7797	8.91	2	2	2	21.48	379.5		Moderate
ABG66420.1	HSP70 (macronuclear) [Pseudourostyla cristata]	73.5221	4.26	2	1	2	21.77	680.5		Moderate
CDW81972.1	luminal binding protein [Stylonychia lemnae]	72.9938	4.26	2	1	2	21.77	680.5		Moderate
KRW99424.1	P-loop containing nucleoside triphosphate hydrolase [Pseudocohnilembus persalinus]	60.1993	4.91	2	2	2	31.2272	166.226		Moderate
CAD8163293.1	unnamed protein product [Paramecium octaurelia]	58.5627	2.43	1	1	2	31.2272	166.226		Moderate
CAD8073510.1	unnamed protein product [Paramecium primaurelia]	53.2575	2.65	1	1	2	31.2272	166.226		Moderate
CAE1081838.1	unnamed protein product [Euplotes focardii]	50.9215	2.8	1	1	2	31.2272	166.226		Moderate
CAK80707.1	unnamed protein product (macronuclear) [Paramecium tetraurelia]	57.4987	2.47	1	1	2	31.2272	166.226		Moderate
>pdb|6YNZ|B5 Chain B5, ATP synthase subunit alpha	Chain B5, ATP synthase subunit alpha	59.6702	2.38	1	1	2	31.2272	166.226		Moderate
>pdb|6YNZ|C5 Chain C5, ATP synthase subunit alpha	Chain C5, ATP synthase subunit alpha	59.6702	2.38	1	1	2	31.2272	166.226		Moderate
>pdb|6YNY|A1 Chain A1, subunit alpha	Chain A1, subunit alpha	59.6702	2.38	1	1	2	31.2272	166.226		Moderate
XP_004035677.1	ATP synthase alpha subunit precursor, putative [Ichthyophthirius multifiliis]	59.5835	2.39	1	1	2	31.2272	166.226		Moderate
CAE1095248.1	unnamed protein product, partial [Schmidingerella taraikaensis]	50.1097	2.8	1	1	2	31.2272	166.226		Moderate
XP_001444005.1	uncharacterized protein GSPATT00012160001 [Paramecium tetraurelia]	58.4329	2.45	1	1	2	31.2272	166.226		Moderate
>pdb|6YNY|C2 Chain C2, subunit alpha	Chain C2, subunit alpha	59.6702	2.38	1	1	2	31.2272	166.226		Moderate
OMJ88116.1	hypothetical protein SteCoe_10017 [Stentor coeruleus]	58.2934	2.43	1	1	2	31.2272	166.226		Moderate
>pdb|6YNZ|C4 Chain C4, ATP synthase subunit alpha	Chain C4, ATP synthase subunit alpha	59.6702	2.38	1	1	2	31.2272	166.226		Moderate
CAK76608.1	unnamed protein product (macronuclear) [Paramecium tetraurelia]	58.4329	2.45	1	1	2	31.2272	166.226		Moderate
EGR32191.1	ATP synthase alpha subunit precursor, putative [Ichthyophthirius multifiliis]	59.5835	2.39	1	1	2	31.2272	166.226		Moderate
>pdb|6YNZ|B1 Chain B1, ATP synthase subunit alpha	Chain B1, ATP synthase subunit alpha	59.6702	2.38	1	1	2	31.2272	166.226		Moderate
CAE1060080.1	unnamed protein product, partial [Schmidingerella taraikaensis]	39.5254	3.59	1	1	2	31.2272	166.226		Moderate
>pdb|6YNZ|A5 Chain A5, ATP synthase subunit alpha	Chain A5, ATP synthase subunit alpha	59.6702	2.38	1	1	2	31.2272	166.226		Moderate
CAK82528.1	unnamed protein product (macronuclear) [Paramecium tetraurelia]	57.0889	2.49	1	1	2	31.2272	166.226		Moderate
OMJ91531.1	hypothetical protein SteCoe_5903 [Stentor coeruleus]	58.3244	2.43	1	1	2	31.2272	166.226		Moderate
CAE1066921.1	unnamed protein product, partial [Schmidingerella taraikaensis]	29.3516	4.85	1	1	2	31.2272	166.226		Moderate
>pdb|6YNZ|A1 Chain A1, ATP synthase subunit alpha	Chain A1, ATP synthase subunit alpha	59.6702	2.38	1	1	2	31.2272	166.226		Moderate
CAE1092108.1	unnamed protein product, partial [Euplotes focardii]	31.6755	4.5	1	1	2	31.2272	166.226		Moderate
>pdb|6YNZ|B2 Chain B2, ATP synthase subunit alpha	Chain B2, ATP synthase subunit alpha	59.6702	2.38	1	1	2	31.2272	166.226		Moderate
>pdb|6YNY|A2 Chain A2, subunit alpha	Chain A2, subunit alpha	59.6702	2.38	1	1	2	31.2272	166.226		Moderate
XP_001449925.1	uncharacterized protein GSPATT00016915001 [Paramecium tetraurelia]	57.0889	2.49	1	1	2	31.2272	166.226		Moderate
>pdb|6YNY|B2 Chain B2, subunit alpha	Chain B2, subunit alpha	59.6702	2.38	1	1	2	31.2272	166.226		Moderate
CAE1072030.1	unnamed protein product, partial [Euplotes focardii]	14.5565	9.85	1	1	2	31.2272	166.226		Moderate
XP_004032309.1	ATP synthase alpha subunit precursor, putative [Ichthyophthirius multifiliis]	59.6466	2.39	1	1	2	31.2272	166.226		Moderate
CAD8073509.1	unnamed protein product [Paramecium primaurelia]	50.5554	2.81	1	1	2	31.2272	166.226		Moderate
XP_001027692.2	ATP synthase F1, alpha subunit [Tetrahymena thermophila SB210]	59.6702	2.38	1	1	2	31.2272	166.226		Moderate
>pdb|6YNZ|C2 Chain C2, ATP synthase subunit alpha	Chain C2, ATP synthase subunit alpha	59.6702	2.38	1	1	2	31.2272	166.226		Moderate
CAD8056320.1	unnamed protein product [Paramecium primaurelia]	58.5166	2.43	1	1	2	31.2272	166.226		Moderate
TNV83193.1	hypothetical protein FGO68_gene16513 [Halteria grandinella]	58.043	2.44	1	1	2	31.2272	166.226		Moderate
CAE1074392.1	unnamed protein product, partial [Schmidingerella taraikaensis]	46.0356	3.04	1	1	2	31.2272	166.226		Moderate
>pdb|6YNY|C1 Chain C1, subunit alpha	Chain C1, subunit alpha	59.6702	2.38	1	1	2	31.2272	166.226		Moderate
XP_001447616.1	uncharacterized protein GSPATT00039376001 [Paramecium tetraurelia]	58.5767	2.43	1	1	2	31.2272	166.226		Moderate
OMJ77765.1	hypothetical protein SteCoe_22555 [Stentor coeruleus]	58.2513	2.43	1	1	2	31.2272	166.226		Moderate
CAF8382811.1	TPA_asm: unnamed protein product, partial [uncultured Stichotrichia]	45.2704	3.12	1	1	2	31.2272	166.226		Moderate
>pdb|6YO0|A1 Chain A1, ATP synthase subunit alpha	Chain A1, ATP synthase subunit alpha	59.6702	2.38	1	1	2	31.2272	166.226		Moderate
CAD8065813.1	unnamed protein product [Paramecium primaurelia]	58.5166	2.43	1	1	2	31.2272	166.226		Moderate
OMJ72512.1	hypothetical protein SteCoe_29032 [Stentor coeruleus]	58.3525	2.43	1	1	2	31.2272	166.226		Moderate
>pdb|6YNY|B1 Chain B1, subunit alpha	Chain B1, subunit alpha	59.6702	2.38	1	1	2	31.2272	166.226		Moderate
EAS07450.2	ATP synthase F1, alpha subunit (macronuclear) [Tetrahymena thermophila SB210]	59.6702	2.38	1	1	2	31.2272	166.226		Moderate
CAK80219.1	unnamed protein product (macronuclear) [Paramecium tetraurelia]	58.5767	2.43	1	1	2	31.2272	166.226		Moderate
CAD8063955.1	unnamed protein product [Paramecium primaurelia]	58.5166	2.43	1	1	2	31.2272	166.226		Moderate
CDW84693.1	atp synthase alpha subunit [Stylonychia lemnae]	59.7711	2.38	1	1	2	31.2272	166.226		Moderate
>pdb|6YO0|B1 Chain B1, ATP synthase subunit alpha	Chain B1, ATP synthase subunit alpha	59.6702	2.38	1	1	2	31.2272	166.226		Moderate
XP_001448104.1	uncharacterized protein GSPATT00015585001 [Paramecium tetraurelia]	57.4987	2.47	1	1	2	31.2272	166.226		Moderate
EGR30722.1	ATP synthase alpha subunit precursor, putative [Ichthyophthirius multifiliis]	59.6466	2.39	1	1	2	31.2272	166.226		Moderate
CAD8175440.1	unnamed protein product [Paramecium octaurelia]	58.5907	2.43	1	1	2	31.2272	166.226		Moderate
CAH9689814.1	TPA_asm: unnamed protein product, partial [uncultured Strombidinopsis]	118.879	1.2	1	1	2	27.725	1782.5	Oxidation (M)	Moderate
KRX07406.1	P-loop containing nucleoside triphosphate hydrolase [Pseudocohnilembus persalinus]	21.899	12.95	2	2	2	23.405			Moderate
KRX01910.1	P-loop containing nucleoside triphosphate hydrolase [Pseudocohnilembus persalinus]	21.7544	11.46	2	2	2	21.3522	465.5		Moderate
EAS03157.1	ADP-ribosylation factor(Arf)/Arf-like (Arl) small GTPase family protein (macronuclear) [Tetrahymena thermophila SB210]	21.8273	4.69	1	1	2	21.3522	465.5		Moderate
CAD8175162.1	unnamed protein product [Paramecium octaurelia]	21.7452	4.69	1	1	2	21.3522	465.5		Moderate
CAD8163522.1	unnamed protein product [Paramecium pentaurelia]	21.7342	4.69	1	1	2	21.3522	465.5		Moderate
CAD8055984.1	unnamed protein product [Paramecium primaurelia]	21.7752	4.69	1	1	2	21.3522	465.5		Moderate
CAF8449849.1	TPA_asm: unnamed protein product [Aristerostoma sp. ATCC 50986]	21.8493	4.69	1	1	2	21.3522	465.5		Moderate
CAI44555.1	arl_A57 (macronuclear) [Paramecium tetraurelia]	21.7452	4.69	1	1	2	21.3522	465.5		Moderate
CAD8157922.1	unnamed protein product [Paramecium pentaurelia]	21.7752	4.69	1	1	2	21.3522	465.5		Moderate
CAD8079383.1	unnamed protein product [Paramecium sonneborni]	21.7752	4.69	1	1	2	21.3522	465.5		Moderate
XP_001023402.1	ADP-ribosylation factor(Arf)/Arf-like (Arl) small GTPase family protein [Tetrahymena thermophila SB210]	21.8273	4.69	1	1	2	21.3522	465.5		Moderate
CAK80560.1	unnamed protein product (macronuclear) [Paramecium tetraurelia]	21.7452	4.69	1	1	2	21.3522	465.5		Moderate
XP_001447957.1	uncharacterized protein GSPATT00015437001 [Paramecium tetraurelia]	21.7452	4.69	1	1	2	21.3522	465.5		Moderate
XP_001019234.1	ADP-ribosylation factor(Arf)/Arf-like (Arl) small GTPase family protein [Tetrahymena thermophila SB210]	21.7993	4.69	1	1	2	21.3522	465.5		Moderate
CAD8091528.1	unnamed protein product [Paramecium sonneborni]	21.7452	4.69	1	1	2	21.3522	465.5		Moderate
CAD8063632.1	unnamed protein product [Paramecium primaurelia]	21.7342	4.69	1	1	2	21.3522	465.5		Moderate
CAF6804916.1	TPA_asm: unnamed protein product, partial [Tiarina fusa]	22.359	4.62	1	1	2	21.3522	465.5		Moderate
EAR98989.1	ADP-ribosylation factor(Arf)/Arf-like (Arl) small GTPase family protein (macronuclear) [Tetrahymena thermophila SB210]	21.7993	4.69	1	1	2	21.3522	465.5		Moderate
KRX06643.1	P-loop containing nucleoside triphosphate hydrolase [Pseudocohnilembus persalinus]	54.3118	6.16	2	2	2	22.2376	336.143		Moderate
>pdb|6YNZ|D2 Chain D2, ATP synthase subunit beta	Chain D2, ATP synthase subunit beta	53.4321	2.41	1	1	2	22.2376	336.143		Moderate
>pdb|6YNZ|D1 Chain D1, ATP synthase subunit beta	Chain D1, ATP synthase subunit beta	53.4321	2.41	1	1	2	22.2376	336.143		Moderate
>pdb|6YNZ|E4 Chain E4, ATP synthase subunit beta	Chain E4, ATP synthase subunit beta	53.4321	2.41	1	1	2	22.2376	336.143		Moderate
>pdb|6YNZ|F2 Chain F2, ATP synthase subunit beta	Chain F2, ATP synthase subunit beta	53.4321	2.41	1	1	2	22.2376	336.143		Moderate
>pdb|6YNY|E1 Chain E1, subunit beta	Chain E1, subunit beta	53.4321	2.41	1	1	2	22.2376	336.143		Moderate
>pdb|6YNZ|E2 Chain E2, ATP synthase subunit beta	Chain E2, ATP synthase subunit beta	53.4321	2.41	1	1	2	22.2376	336.143		Moderate
EGR29973.1	ATP synthase beta subunit precursor, putative [Ichthyophthirius multifiliis]	36.9589	3.54	1	1	2	22.2376	336.143		Moderate
XP_004031209.1	ATP synthase beta subunit precursor, putative [Ichthyophthirius multifiliis]	36.9589	3.54	1	1	2	22.2376	336.143		Moderate
>pdb|6YNZ|E5 Chain E5, ATP synthase subunit beta	Chain E5, ATP synthase subunit beta	53.4321	2.41	1	1	2	22.2376	336.143		Moderate
EGR31715.1	ATP synthase beta subunit precursor, putative [Ichthyophthirius multifiliis]	54.3039	2.39	1	1	2	22.2376	336.143		Moderate
XP_004035201.1	ATP synthase beta subunit precursor, putative [Ichthyophthirius multifiliis]	54.3039	2.39	1	1	2	22.2376	336.143		Moderate
>pdb|6YNY|D1 Chain D1, subunit beta	Chain D1, subunit beta	53.4321	2.41	1	1	2	22.2376	336.143		Moderate
>pdb|6YNZ|D4 Chain D4, ATP synthase subunit beta	Chain D4, ATP synthase subunit beta	53.4321	2.41	1	1	2	22.2376	336.143		Moderate
EAR84968.2	ATP synthase F1, beta subunit (macronuclear) [Tetrahymena thermophila SB210]	53.4321	2.41	1	1	2	22.2376	336.143		Moderate
XP_001032631.2	ATP synthase F1, beta subunit [Tetrahymena thermophila SB210]	53.4321	2.41	1	1	2	22.2376	336.143		Moderate
>pdb|6YO0|E1 Chain E1, ATP synthase subunit beta	Chain E1, ATP synthase subunit beta	53.4321	2.41	1	1	2	22.2376	336.143		Moderate
>pdb|6YO0|D1 Chain D1, ATP synthase subunit beta	Chain D1, ATP synthase subunit beta	53.4321	2.41	1	1	2	22.2376	336.143		Moderate
>pdb|6YNZ|D5 Chain D5, ATP synthase subunit beta	Chain D5, ATP synthase subunit beta	53.4321	2.41	1	1	2	22.2376	336.143		Moderate
>pdb|6YNY|F2 Chain F2, subunit beta	Chain F2, subunit beta	53.4321	2.41	1	1	2	22.2376	336.143		Moderate
CAA84368.1	TCP1gamma protein (macronuclear) [Tetrahymena pyriformis]	61.6162	5.37	2	1	2	21.77	325	Deamidation (NQ)	Moderate
>sp|P54408.1|TCPG_TETPY RecName: Full=T-complex protein 1 subunit gamma; Short=TCP-1-gamma; AltName: Full=CCT-gamma	RecName: Full=T-complex protein 1 subunit gamma; Short=TCP-1-gamma; AltName: Full=CCT-gamma	61.6162	5.37	2	1	2	21.77	325	Deamidation (NQ)	Moderate
KRX00898.1	hypothetical protein PPERSA_09504 [Pseudocohnilembus persalinus]	53.5892	5.18	2	2	3	22.6786	5270	Carbamidomethylation	Moderate
EAS02842.1	S-adenosyl-L-homocysteine hydrolase (macronuclear) [Tetrahymena thermophila SB210]	53.4933	3.14	1	1	3	22.6786	5270		Moderate
XP_004025117.1	hypothetical protein IMG5_191490 [Ichthyophthirius multifiliis]	52.9138	3.14	1	1	3	22.6786	5270		Moderate
XP_001023087.1	S-adenosyl-L-homocysteine hydrolase [Tetrahymena thermophila SB210]	53.4933	3.14	1	1	3	22.6786	5270		Moderate
EGR27665.1	hypothetical protein IMG5_191490 [Ichthyophthirius multifiliis]	52.9138	3.14	1	1	3	22.6786	5270		Moderate
CAD8150144.1	unnamed protein product [Paramecium pentaurelia]	53.0416	2.1	1	1	3	22.6786	5270	Carbamidomethylation	Moderate
CAD8140886.1	unnamed protein product [Paramecium pentaurelia]	52.9985	2.1	1	1	3	22.6786	5270	Carbamidomethylation	Moderate
CAD8057727.1	unnamed protein product [Paramecium sonneborni]	52.9826	2.1	1	1	3	22.6786	5270	Carbamidomethylation	Moderate
CAD8055251.1	unnamed protein product [Paramecium sonneborni]	53.0246	2.1	1	1	3	22.6786	5270	Carbamidomethylation	Moderate
CAE1112514.1	unnamed protein product [Euplotes focardii]	52.4131	2.09	1	1	3	22.6786	5270	Carbamidomethylation	Moderate
CAG9330765.1	unnamed protein product [Blepharisma stoltei]	52.1597	2.1	1	1	3	22.6786	5270	Carbamidomethylation	Moderate
CAE1112520.1	unnamed protein product, partial [Euplotes focardii]	48.2583	2.28	1	1	3	22.6786	5270	Carbamidomethylation	Moderate
CAE1112524.1	unnamed protein product, partial [Euplotes focardii]	43.6063	2.5	1	1	3	22.6786	5270	Carbamidomethylation	Moderate
CAF6786637.1	TPA_asm: unnamed protein product, partial [Tiarina fusa]	54.4843	2.02	1	1	3	22.6786	5270	Carbamidomethylation	Moderate
XP_001423621.1	uncharacterized protein GSPATT00004317001 [Paramecium tetraurelia]	52.9385	2.1	1	1	3	22.6786	5270	Carbamidomethylation	Moderate
OMJ71517.1	hypothetical protein SteCoe_30245 [Stentor coeruleus]	52.2331	2.1	1	1	3	22.6786	5270	Carbamidomethylation	Moderate
CAD8138019.1	unnamed protein product [Paramecium octaurelia]	52.9235	2.1	1	1	3	22.6786	5270	Carbamidomethylation	Moderate
CAE1112527.1	unnamed protein product, partial [Euplotes focardii]	34.7209	3.16	1	1	3	22.6786	5270	Carbamidomethylation	Moderate
CAE1089785.1	unnamed protein product, partial [Schmidingerella taraikaensis]	39.387	2.79	1	1	3	22.6786	5270	Carbamidomethylation	Moderate
CAK56223.1	unnamed protein product (macronuclear) [Paramecium tetraurelia]	52.9385	2.1	1	1	3	22.6786	5270	Carbamidomethylation	Moderate
KRX10642.1	Ubiquitin-conjugating enzyme/RWD-like protein [Pseudocohnilembus persalinus]	17.2979	13.16	2	2	2	21.036	379		Moderate
CAE1144255.1	unnamed protein product, partial [Euplotes focardii]	18.287	5.59	1	1	2	21.036	379		Moderate
CAI2377147.1	unnamed protein product [Moneuplotes crassus]	16.8643	6.08	1	1	2	21.036	379		Moderate
OMJ92048.1	hypothetical protein SteCoe_5250 [Stentor coeruleus]	18.194	5.73	1	1	2	21.036	379		Moderate
XP_004030860.1	hypothetical protein IMG5_151710, partial [Ichthyophthirius multifiliis]	97.7156	1.28	1	1	2	21.036	379		Moderate
EAR82512.2	ubiquitin-conjugating enzyme (macronuclear) [Tetrahymena thermophila SB210]	17.0916	7.28	1	1	2	21.036	379		Moderate
XP_001442337.1	uncharacterized protein GSPATT00001142001 [Paramecium tetraurelia]	17.0517	7.24	1	1	2	21.036	379		Moderate
XP_001030175.2	ubiquitin-conjugating enzyme [Tetrahymena thermophila SB210]	17.0916	7.28	1	1	2	21.036	379		Moderate
EGR29624.1	hypothetical protein IMG5_151710, partial [Ichthyophthirius multifiliis]	97.7156	1.28	1	1	2	21.036	379		Moderate
CAK85478.1	unnamed protein product (macronuclear) [Paramecium tetraurelia]	16.9776	7.28	1	1	2	21.036	379		Moderate
CAK74940.1	unnamed protein product (macronuclear) [Paramecium tetraurelia]	17.0517	7.24	1	1	2	21.036	379		Moderate
XP_001452875.1	uncharacterized protein GSPATT00002879001 [Paramecium tetraurelia]	16.9776	7.28	1	1	2	21.036	379		Moderate
CAK87977.1	unnamed protein product (macronuclear) [Paramecium tetraurelia]	17.0366	7.28	1	1	2	21.036	379		Moderate
XP_001455374.1	uncharacterized protein GSPATT00002945001 [Paramecium tetraurelia]	17.0366	7.28	1	1	2	21.036	379		Moderate
KRW98936.1	P-loop containing nucleoside triphosphate hydrolase [Pseudocohnilembus persalinus]	69.0839	4.83	2	1	2	29.835	514	Carbamidomethylation	Moderate
CAH7524603.1	TPA_asm: unnamed protein product, partial [uncultured Uronema sp.]	11.4089	29.13	2	1	2	29.835	514	Carbamidomethylation	Moderate
KRX02852.1	Lactate dehydrogenase/glycoside hydrolase, family 4, C-terminal [Pseudocohnilembus persalinus]	37.8171	3.46	1	1	2	21.59	1490.5	Oxidation (M)	Moderate
CAF8429870.1	TPA_asm: unnamed protein product [Aristerostoma sp. ATCC 50986]	23.92	8.33	2	2	2	21.4306	3600	Carbamidomethylation	Moderate
CAE1085195.1	unnamed protein product, partial [Euplotes focardii]	24.7919	4.74	1	1	2	21.4306	3600	Carbamidomethylation	Moderate
CAE1087740.1	unnamed protein product, partial [Schmidingerella taraikaensis]	16.8594	6.9	1	1	2	21.4306	3600	Carbamidomethylation	Moderate
CAH9745715.1	TPA_asm: unnamed protein product, partial [uncultured Strombidinopsis]	24.3031	4.85	1	1	2	21.4306	3600	Carbamidomethylation	Moderate
CAH9452385.1	TPA_asm: unnamed protein product, partial [Mesodinium pulex]	24.3381	4.85	1	1	2	21.4306	3600	Carbamidomethylation	Moderate
CAK64412.1	unnamed protein product (macronuclear) [Paramecium tetraurelia]	24.1872	3.43	1	1	2	21.4306	3600		Moderate
XP_001431810.1	uncharacterized protein GSPATT00033888001 [Paramecium tetraurelia]	24.1872	3.43	1	1	2	21.4306	3600		Moderate
CDW77953.1	60s ribosomal protein l15 [Stylonychia lemnae]	84.6532	0.97	1	1	2	21.4306	3600		Moderate
KRX02192.1	Ribosomal protein L23/L15e core domain [Pseudocohnilembus persalinus]	23.9518	3.41	1	1	2	21.4306	3600		Moderate
CAK62697.1	unnamed protein product (macronuclear) [Paramecium tetraurelia]	24.1872	3.43	1	1	2	21.4306	3600		Moderate
CAD8073738.1	unnamed protein product [Paramecium primaurelia]	24.1712	3.43	1	1	2	21.4306	3600		Moderate
CAD8066014.1	unnamed protein product [Paramecium primaurelia]	24.1712	3.43	1	1	2	21.4306	3600		Moderate
CAD8063727.1	unnamed protein product [Paramecium primaurelia]	24.1853	3.43	1	1	2	21.4306	3600		Moderate
XP_001448000.1	uncharacterized protein GSPATT00015480001 [Paramecium tetraurelia]	24.1853	3.43	1	1	2	21.4306	3600		Moderate
CAD8208772.1	unnamed protein product [Paramecium octaurelia]	24.1872	3.43	1	1	2	21.4306	3600		Moderate
CAD8098115.1	unnamed protein product [Paramecium primaurelia]	24.1872	3.43	1	1	2	21.4306	3600		Moderate
CAD8154593.1	unnamed protein product [Paramecium octaurelia]	24.1712	3.43	1	1	2	21.4306	3600		Moderate
CAD8099735.1	unnamed protein product [Paramecium primaurelia]	24.1872	3.43	1	1	2	21.4306	3600		Moderate
CAD8163909.1	unnamed protein product [Paramecium octaurelia]	24.1712	3.43	1	1	2	21.4306	3600		Moderate
AFR90237.1	L15 ribosomal protein (macronuclear) [Sterkiella nova]	24.5465	3.38	1	1	2	21.4306	3600		Moderate
TNV76106.1	hypothetical protein FGO68_gene16872 [Halteria grandinella]	24.3363	3.43	1	1	2	21.4306	3600		Moderate
XP_001449801.1	uncharacterized protein GSPATT00016790001 [Paramecium tetraurelia]	24.1712	3.43	1	1	2	21.4306	3600		Moderate
XP_001445461.1	uncharacterized protein GSPATT00013511001 [Paramecium tetraurelia]	23.7026	3.52	1	1	2	21.4306	3600		Moderate
CAK82404.1	unnamed protein product (macronuclear) [Paramecium tetraurelia]	24.1712	3.43	1	1	2	21.4306	3600		Moderate
CAE1087750.1	unnamed protein product [Schmidingerella taraikaensis]	24.763	3.4	1	1	2	21.4306	3600		Moderate
CAE1062968.1	unnamed protein product, partial [Euplotes focardii]	24.9871	3.32	1	1	2	21.4306	3600		Moderate
XP_001443893.1	uncharacterized protein GSPATT00012048001 [Paramecium tetraurelia]	24.1712	3.43	1	1	2	21.4306	3600		Moderate
CAF6796157.1	TPA_asm: unnamed protein product, partial [Tiarina fusa]	24.2566	3.41	1	1	2	21.4306	3600		Moderate
CAK76496.1	unnamed protein product (macronuclear) [Paramecium tetraurelia]	24.1712	3.43	1	1	2	21.4306	3600		Moderate
CAD8056068.1	unnamed protein product [Paramecium primaurelia]	24.1853	3.43	1	1	2	21.4306	3600		Moderate
CAF6841135.1	TPA_asm: unnamed protein product, partial [Tiarina fusa]	36.5281	2.24	1	1	2	21.4306	3600		Moderate
CAK78064.1	unnamed protein product (macronuclear) [Paramecium tetraurelia]	23.7026	3.52	1	1	2	21.4306	3600		Moderate
CAH9677536.1	TPA_asm: unnamed protein product, partial [uncultured Strombidinopsis]	25.1225	3.26	1	1	2	21.4306	3600		Moderate
XP_001430095.1	uncharacterized protein GSPATT00032549001 [Paramecium tetraurelia]	24.1872	3.43	1	1	2	21.4306	3600		Moderate
CAK80603.1	unnamed protein product (macronuclear) [Paramecium tetraurelia]	24.1853	3.43	1	1	2	21.4306	3600		Moderate
KRX09839.1	Thiolase-like protein [Pseudocohnilembus persalinus]	42.6349	5.47	2	2	2	21.77	127	Carbamidomethylation	Moderate
KRX08195.1	hypothetical protein PPERSA_12350 [Pseudocohnilembus persalinus]	70.4146	4.6	2	1	2	21.77	551.5		Moderate
KRX06453.1	Ribosomal protein L11, N-terminal [Pseudocohnilembus persalinus]	17.7148	14.55	2	2	2	22.7689	4284.44		Moderate
EAR86256.2	ribosomal protein L11, amine-terminal domain protein (macronuclear) [Tetrahymena thermophila SB210]	17.8491	5.49	1	1	2	22.7689	4284.44		Moderate
EGR30245.1	hypothetical protein IMG5_136990 [Ichthyophthirius multifiliis]	15.0056	6.72	1	1	2	22.7689	4284.44		Moderate
CAF8424989.1	TPA_asm: unnamed protein product, partial [Aristerostoma sp. ATCC 50986]	16.976	5.92	1	1	2	22.7689	4284.44		Moderate
EGR28910.1	hypothetical protein IMG5_167040 [Ichthyophthirius multifiliis]	17.7238	5.49	1	1	2	22.7689	4284.44		Moderate
XP_004031841.1	hypothetical protein IMG5_136990 [Ichthyophthirius multifiliis]	15.0056	6.72	1	1	2	22.7689	4284.44		Moderate
XP_004030146.1	hypothetical protein IMG5_167040 [Ichthyophthirius multifiliis]	17.7238	5.49	1	1	2	22.7689	4284.44		Moderate
XP_976870.2	ribosomal protein L11, amine-terminal domain protein [Tetrahymena thermophila SB210]	17.8491	5.49	1	1	2	22.7689	4284.44		Moderate
KRW99612.1	WD40-repeat-containing domain [Pseudocohnilembus persalinus]	39.3321	7.12	2	2	2	26.52	2860		Moderate
KRX01079.1	Pyruvate/Phosphoenolpyruvate kinase-like domain [Pseudocohnilembus persalinus]	57.3231	4.8	2	2	2	21.77	1340		Moderate
QBH22550.1	cathepsin 33 [Philasterides dicentrarchi]	40.916	6.08	2	2	2	25.185	268		Moderate
KRX06973.1	Phosphoenolpyruvate carboxykinase, N-terminal [Pseudocohnilembus persalinus]	61.8957	2	1	1	2	22.195	1942.5	Oxidation (M)	Moderate
KRX10691.1	Translation protein SH3-like domain [Pseudocohnilembus persalinus]	15.7064	7.97	2	2	2	29.93	5160		Moderate
KRX04131.1	Translation protein SH3-like domain [Pseudocohnilembus persalinus]	22.0055	7.29	1	1	2	26.98	2690	Deamidation (NQ); Dehydration	Moderate
EAR89153.1	cytoplasmic phosphoglucomutase (macronuclear) [Tetrahymena thermophila SB210]	65.5333	1.7	1	1	1	21.3	1540		Low
XP_001009398.1	cytoplasmic phosphoglucomutase [Tetrahymena thermophila SB210]	65.5333	1.7	1	1	1	21.3	1540		Low
OMJ86483.1	hypothetical protein SteCoe_11976 [Stentor coeruleus]	64.001	1.74	1	1	1	21.3	1540		Low
XP_004030034.1	phosphoglucomutase 2, putative [Ichthyophthirius multifiliis]	65.7516	1.71	1	1	1	21.3	1540		Low
AAB97159.1	phosphoglucomutase [Tetrahymena thermophila]	65.5333	1.7	1	1	1	21.3	1540		Low
EGR28798.1	phosphoglucomutase 2, putative [Ichthyophthirius multifiliis]	65.7516	1.71	1	1	1	21.3	1540		Low
ABB22722.1	phosphoglucomutase, partial [Tetrahymena malaccensis]	46.9445	2.37	1	1	1	21.3	1540		Low
CAD8122929.1	unnamed protein product [Paramecium sonneborni]	41.4088	2.47	1	1	2	21.79			Moderate
KRW99822.1	Pyridoxal phosphate-dependent transferase [Pseudocohnilembus persalinus]	45.4499	2.28	1	1	2	21.79			Moderate
CAK64700.1	unnamed protein product (macronuclear) [Paramecium tetraurelia]	44.3182	2.33	1	1	2	21.79			Moderate
CAD8205934.1	unnamed protein product [Paramecium pentaurelia]	41.3507	2.47	1	1	2	21.79			Moderate
XP_001432097.1	uncharacterized protein GSPATT00034177001 [Paramecium tetraurelia]	44.3182	2.33	1	1	2	21.79			Moderate
CAD8101377.1	unnamed protein product [Paramecium primaurelia]	41.3227	2.47	1	1	2	21.79			Moderate
CAD8212833.1	unnamed protein product [Paramecium octaurelia]	41.2877	2.47	1	1	2	21.79			Moderate
KRX03091.1	P-loop containing nucleoside triphosphate hydrolase [Pseudocohnilembus persalinus]	28.0726	4.76	1	1	1	22.24	701		Low
CAD8134442.1	unnamed protein product [Paramecium pentaurelia]	58.5458	1.88	1	1	1	20.97			Low
XP_001026371.1	TCP-1 (CTT or eukaryotic type II) chaperonin family, zeta subunit [Tetrahymena thermophila SB210]	59.4208	1.87	1	1	1	20.97			Low
CAK72241.1	unnamed protein product (macronuclear) [Paramecium tetraurelia]	20.4738	5.26	1	1	1	20.97			Low
CAD8143490.1	unnamed protein product [Paramecium pentaurelia]	58.4758	1.88	1	1	1	20.97			Low
CAD8136727.1	unnamed protein product [Paramecium pentaurelia]	58.5248	1.88	1	1	1	20.97			Low
XP_004037352.1	t-complex protein 1 subunit zeta, putative [Ichthyophthirius multifiliis]	59.9145	1.86	1	1	1	20.97			Low
XP_001423221.1	uncharacterized protein GSPATT00000258001 [Paramecium tetraurelia]	58.4697	1.88	1	1	1	20.97			Low
CAD8049804.1	unnamed protein product [Paramecium sonneborni]	58.5317	1.88	1	1	1	20.97			Low
CAD8053875.1	unnamed protein product [Paramecium primaurelia]	58.5188	1.88	1	1	1	20.97			Low
CAD8046238.1	unnamed protein product [Paramecium primaurelia]	58.4757	1.88	1	1	1	20.97			Low
EGR33366.1	t-complex protein 1 subunit zeta, putative [Ichthyophthirius multifiliis]	59.9145	1.86	1	1	1	20.97			Low
CAD8142021.1	unnamed protein product [Paramecium octaurelia]	58.4887	1.88	1	1	1	20.97			Low
EAS06126.1	TCP-1 (CTT or eukaryotic type II) chaperonin family, zeta subunit (macronuclear) [Tetrahymena thermophila SB210]	59.4208	1.87	1	1	1	20.97			Low
CAD8052067.1	unnamed protein product [Paramecium sonneborni]	58.5717	1.88	1	1	1	20.97			Low
KRX07999.1	GroEL-like apical domain [Pseudocohnilembus persalinus]	59.0476	1.89	1	1	1	20.97			Low
XP_001458113.1	uncharacterized protein GSPATT00003579001 [Paramecium tetraurelia]	58.4837	1.88	1	1	1	20.97			Low
CAD8049879.1	unnamed protein product [Paramecium primaurelia]	58.4526	1.88	1	1	1	20.97			Low
CAD8148713.1	unnamed protein product [Paramecium pentaurelia]	58.4417	1.88	1	1	1	20.97			Low
XP_001439638.1	uncharacterized protein GSPATT00008682001 [Paramecium tetraurelia]	20.4738	5.26	1	1	1	20.97			Low
CAH03455.1	T-complex protein 1, zeta subunit, putative (macronuclear) [Paramecium tetraurelia]	58.4697	1.88	1	1	1	20.97			Low
CAD8134207.1	unnamed protein product [Paramecium octaurelia]	58.4587	1.88	1	1	1	20.97			Low
CAK55823.1	unnamed protein product (macronuclear) [Paramecium tetraurelia]	58.4697	1.88	1	1	1	20.97			Low
XP_001347082.1	T-complex protein 1, zeta subunit (macronuclear) [Paramecium tetraurelia strain d4-2]	58.4697	1.88	1	1	1	20.97			Low
CAF8383520.1	TPA_asm: unnamed protein product, partial [uncultured Stichotrichia]	40.4263	2.74	1	1	1	20.97			Low
CAD8048577.1	unnamed protein product [Paramecium sonneborni]	58.4686	1.88	1	1	1	20.97			Low
XP_001438540.1	uncharacterized protein GSPATT00000855001 [Paramecium tetraurelia]	58.4066	1.88	1	1	1	20.97			Low
CAD8051064.1	unnamed protein product [Paramecium sonneborni]	58.4737	1.88	1	1	1	20.97			Low
OMJ82622.1	hypothetical protein SteCoe_16600 [Stentor coeruleus]	58.2524	1.88	1	1	1	20.97			Low
CAD8158950.1	unnamed protein product [Paramecium octaurelia]	58.4637	1.88	1	1	1	20.97			Low
CAK90716.1	unnamed protein product (macronuclear) [Paramecium tetraurelia]	58.4837	1.88	1	1	1	20.97			Low
CAD8043654.1	unnamed protein product [Paramecium primaurelia]	58.5117	1.88	1	1	1	20.97			Low
CAK71143.1	unnamed protein product (macronuclear) [Paramecium tetraurelia]	58.4066	1.88	1	1	1	20.97			Low
>pdb|4V8P|FL Chain FL, RPL34	Chain FL, RPL34	14.0376	6.5	1	1	1	20.93			Low
CAG9332699.1	unnamed protein product [Blepharisma stoltei]	12.9956	7.14	1	1	1	20.93			Low
CAG9310472.1	unnamed protein product [Blepharisma stoltei]	12.9956	7.14	1	1	1	20.93			Low
CAF6821284.1	TPA_asm: unnamed protein product, partial [Tiarina fusa]	12.6469	7.27	1	1	1	20.93			Low
XP_001021598.1	60S ribosomal protein L34 [Tetrahymena thermophila SB210]	14.0376	6.5	1	1	1	20.93			Low
>pdb|4V8P|DL Chain DL, RPL34	Chain DL, RPL34	14.0376	6.5	1	1	1	20.93			Low
CAG9317166.1	unnamed protein product [Blepharisma stoltei]	13.0397	7.14	1	1	1	20.93			Low
CAG9333327.1	unnamed protein product [Blepharisma stoltei]	13.0097	7.14	1	1	1	20.93			Low
EAS01508.1	60S ribosomal protein L34 (macronuclear) [Tetrahymena thermophila SB210]	14.0376	6.5	1	1	1	20.93			Low
>sp|P0DJ23.1|RL34_TETTS RecName: Full=Large ribosomal subunit protein eL34; AltName: Full=60S ribosomal protein L34	RecName: Full=Large ribosomal subunit protein eL34; AltName: Full=60S ribosomal protein L34	14.0376	6.5	1	1	1	20.93			Low
>pdb|4V8P|HL Chain HL, RPL34	Chain HL, RPL34	14.0376	6.5	1	1	1	20.93			Low
KRX09194.1	hypothetical protein PPERSA_05863 [Pseudocohnilembus persalinus]	12.7639	7.14	1	1	1	20.93			Low
>pdb|4V8P|AL Chain AL, RPL34	Chain AL, RPL34	14.0376	6.5	1	1	1	20.93			Low
>sp|P15512.2|H33_TETPY RecName: Full=Histone H3.3; AltName: Full=H3.2; AltName: Full=Minor histone H3 variant; AltName: Full=hv2	RecName: Full=Histone H3.3; AltName: Full=H3.2; AltName: Full=Minor histone H3 variant; AltName: Full=hv2	15.5194	6.62	1	1	1	22.24	3000		Low
AAC37189.1	histone H3 [Tetrahymena thermophila]	15.4291	6.62	1	1	1	22.24	3000		Low
XP_001008397.1	histone H3.4 [Tetrahymena thermophila SB210]	15.4833	6.62	1	1	1	22.24	3000		Low
EGR32832.1	hypothetical protein IMG5_069740, partial [Ichthyophthirius multifiliis]	17.6778	5.81	1	1	1	22.24	3000		Low
AHI95958.1	histone variant H3.2a (macronuclear) [Stylonychia lemnae]	15.5592	6.52	1	1	1	22.24	3000		Low
EAR96349.3	hypothetical protein TTHERM_00189180 (macronuclear) [Tetrahymena thermophila SB210]	15.4291	6.62	1	1	1	22.24	3000		Low
CAA76334.1	histone H3, partial [Stylonychia lemnae]	12.885	7.89	1	1	1	22.24	3000		Low
CAD8169385.1	unnamed protein product [Paramecium pentaurelia]	15.8626	6.43	1	1	1	22.24	3000		Low
CAK66336.1	unnamed protein product (macronuclear) [Paramecium tetraurelia]	15.8626	6.43	1	1	1	22.24	3000		Low
XP_001016594.3	hypothetical protein TTHERM_00189180 [Tetrahymena thermophila SB210]	15.4291	6.62	1	1	1	22.24	3000		Low
EAR88155.1	histone H3.4 (macronuclear) [Tetrahymena thermophila SB210]	15.5254	6.62	1	1	1	22.24	3000		Low
KRX00222.1	Histone-fold [Pseudocohnilembus persalinus]	15.4801	6.62	1	1	1	22.24	3000		Low
CAK57534.1	unnamed protein product (macronuclear) [Paramecium tetraurelia]	15.8626	6.43	1	1	1	22.24	3000		Low
>prf||1006235B histone H3(2)	histone H3(2)	15.3882	6.67	1	1	1	22.24	3000		Low
>sp|Q22RG7.1|H34_TETTS RecName: Full=Histone H3.4; AltName: Full=Minor histone H3 variant	RecName: Full=Histone H3.4; AltName: Full=Minor histone H3 variant	15.5254	6.62	1	1	1	22.24	3000		Low
CAK63600.1	unnamed protein product (macronuclear) [Paramecium tetraurelia]	15.8326	6.43	1	1	1	22.24	3000		Low
EAR88152.1	histone H3.4 (macronuclear) [Tetrahymena thermophila SB210]	15.4833	6.62	1	1	1	22.24	3000		Low
AHI95959.1	histone variant H3.2b (macronuclear) [Stylonychia lemnae]	15.5852	6.52	1	1	1	22.24	3000		Low
EGR27760.1	hypothetical protein IMG5_189610 [Ichthyophthirius multifiliis]	15.4131	6.62	1	1	1	22.24	3000		Low
AHI95961.1	histone variant H3.4 (macronuclear) [Stylonychia lemnae]	15.2308	6.62	1	1	1	22.24	3000		Low
EGR29933.1	hypothetical protein IMG5_145880 [Ichthyophthirius multifiliis]	15.5634	6.57	1	1	1	22.24	3000		Low
BAD84180.1	histone H3 (macronuclear) [Paramecium caudatum]	15.8326	6.43	1	1	1	22.24	3000		Low
CDW78654.1	histone-like [Stylonychia lemnae]	15.5592	6.52	1	1	1	22.24	3000		Low
CAA76331.1	histone H3, partial [Stylonychia lemnae]	12.846	7.89	1	1	1	22.24	3000		Low
EGR34371.1	hypothetical protein IMG5_014680 [Ichthyophthirius multifiliis]	15.4411	6.62	1	1	1	22.24	3000		Low
CAA76335.1	histone H3, partial [Stylonychia lemnae]	12.7939	7.89	1	1	1	22.24	3000		Low
XP_004029972.1	hypothetical protein IMG5_169330, partial [Ichthyophthirius multifiliis]	17.1493	6	1	1	1	22.24	3000		Low
CAK60988.1	unnamed protein product (macronuclear) [Paramecium tetraurelia]	15.8626	6.43	1	1	1	22.24	3000		Low
AAC47441.1	developmental-specific histone H3 (macronuclear) [Moneuplotes crassus]	16.991	5.96	1	1	1	22.24	3000		Low
XP_004031169.1	hypothetical protein IMG5_145880 [Ichthyophthirius multifiliis]	15.5634	6.57	1	1	1	22.24	3000		Low
CAA76324.1	histone 3, partial [Stylonychia lemnae]	12.7149	7.89	1	1	1	22.24	3000		Low
CAK65025.1	unnamed protein product (macronuclear) [Paramecium tetraurelia]	15.8626	6.43	1	1	1	22.24	3000		Low
CAA76333.1	histone H3, partial [Stylonychia lemnae]	12.3784	8.04	1	1	1	22.24	3000		Low
EGR34314.1	hypothetical protein IMG5_016540 [Ichthyophthirius multifiliis]	15.5814	6.57	1	1	1	22.24	3000		Low
XP_004039618.1	hypothetical protein IMG5_016540 [Ichthyophthirius multifiliis]	15.5814	6.57	1	1	1	22.24	3000		Low
BAF03645.1	histone H3-1 [Paramecium caudatum]	15.8326	6.43	1	1	1	22.24	3000		Low
XP_004036818.1	hypothetical protein IMG5_069740, partial [Ichthyophthirius multifiliis]	17.6778	5.81	1	1	1	22.24	3000		Low
EWS72286.1	histone H3.4 (macronuclear) [Tetrahymena thermophila SB210]	15.4291	6.62	1	1	1	22.24	3000		Low
AAC37188.1	histone variant hv2 [Tetrahymena thermophila]	15.4833	6.62	1	1	1	22.24	3000		Low
XP_004025212.1	hypothetical protein IMG5_189610 [Ichthyophthirius multifiliis]	15.4131	6.62	1	1	1	22.24	3000		Low
KRX06864.1	Histone-fold [Pseudocohnilembus persalinus]	15.5722	6.62	1	1	1	22.24	3000		Low
AAA30115.1	histone H3-I (read through), partial [Tetrahymena thermophila]	8.46403	11.84	1	1	1	22.24	3000		Low
EGR28736.1	hypothetical protein IMG5_169330, partial [Ichthyophthirius multifiliis]	17.1493	6	1	1	1	22.24	3000		Low
XP_004025181.1	hypothetical protein IMG5_190240 [Ichthyophthirius multifiliis]	15.4411	6.62	1	1	1	22.24	3000		Low
XP_001008400.1	histone H3.4 [Tetrahymena thermophila SB210]	15.5254	6.62	1	1	1	22.24	3000		Low
CAA76338.1	histone H3, partial [Stylonychia lemnae]	12.6888	7.89	1	1	1	22.24	3000		Low
CAA76336.1	histone H3, partial [Stylonychia lemnae]	12.6888	7.89	1	1	1	22.24	3000		Low
CDW84272.1	histone-like [Stylonychia lemnae]	15.5912	6.52	1	1	1	22.24	3000		Low
EGR27729.1	hypothetical protein IMG5_190240 [Ichthyophthirius multifiliis]	15.4411	6.62	1	1	1	22.24	3000		Low
XP_004039675.1	hypothetical protein IMG5_014680 [Ichthyophthirius multifiliis]	15.4411	6.62	1	1	1	22.24	3000		Low
AHI95960.1	histone variant H3.3 (macronuclear) [Stylonychia lemnae]	15.7514	6.52	1	1	1	22.24	3000		Low
KRW99415.1	Histone-fold [Pseudocohnilembus persalinus]	15.4801	6.62	1	1	1	22.24	3000		Low
CAA76332.1	histone H3, partial [Stylonychia lemnae]	12.7208	7.89	1	1	1	22.24	3000		Low
AAB39569.1	developmental-specific histone H3 protein, partial [Moneuplotes crassus]	15.7315	6.43	1	1	1	22.24	3000		Low
BAF03646.1	histone H3-1 [Paramecium tetraurelia]	15.8188	6.43	1	1	1	22.24	3000		Low
>sp|P41353.2|H33_TETTS RecName: Full=Histone H3.3; AltName: Full=Minor histone H3 variant; AltName: Full=hv2	RecName: Full=Histone H3.3; AltName: Full=Minor histone H3 variant; AltName: Full=hv2	15.4833	6.62	1	1	1	22.24	3000		Low
XP_012655226.1	histone H3.4 [Tetrahymena thermophila SB210]	15.4291	6.62	1	1	1	22.24	3000		Low
CAK58080.1	unnamed protein product (macronuclear) [Paramecium tetraurelia]	15.8626	6.43	1	1	1	22.24	3000		Low
AAC37190.1	histone H3 [Tetrahymena thermophila]	15.4291	6.62	1	1	1	22.24	3000		Low
CAI2376954.1	unnamed protein product [Moneuplotes crassus]	33.5606	4.75	1	1	1	22.24			Low
CAI2377195.1	unnamed protein product [Moneuplotes crassus]	33.5116	4.75	1	1	1	22.24			Low
CAF8442930.1	TPA_asm: unnamed protein product, partial [Aristerostoma sp. ATCC 50986]	37.1448	4.35	1	1	1	22.24			Low
CAE1078014.1	unnamed protein product, partial [Euplotes focardii]	31.9099	4.98	1	1	1	22.24			Low
XP_001021911.2	cyclin-dependent kinase-like Serine/Threonine kinase family protein [Tetrahymena thermophila SB210]	35.3513	4.55	1	1	1	22.24			Low
EGR34131.1	ribosomal protein, putative [Ichthyophthirius multifiliis]	64.0709	2.51	1	1	1	22.24			Low
XP_004039435.1	ribosomal protein, putative [Ichthyophthirius multifiliis]	64.0709	2.51	1	1	1	22.24			Low
EAS01666.2	cyclin-dependent kinase-like Serine/Threonine kinase family protein (macronuclear) [Tetrahymena thermophila SB210]	35.3513	4.55	1	1	1	22.24			Low
CAI2375684.1	unnamed protein product [Moneuplotes crassus]	34.0411	4.67	1	1	1	22.24			Low
KRX01199.1	Protein kinase-like domain [Pseudocohnilembus persalinus]	35.6905	4.56	1	1	1	22.24			Low
CDW83607.1	protein serine threonine kinase [Stylonychia lemnae]	34.5102	4.65	1	1	1	22.24			Low
CAK60382.1	unnamed protein product (macronuclear) [Paramecium tetraurelia]	59.4889	1.87	1	1	1	21.3	546		Low
CAD8132440.1	unnamed protein product [Paramecium pentaurelia]	59.4066	1.87	1	1	1	21.3	546		Low
CAD8143096.1	unnamed protein product [Paramecium octaurelia]	59.2875	1.87	1	1	1	21.3	546		Low
CAK94757.1	unnamed protein product (macronuclear) [Paramecium tetraurelia]	58.0143	1.92	1	1	1	21.3	546		Low
XP_001462130.1	uncharacterized protein GSPATT00027081001 [Paramecium tetraurelia]	58.0143	1.92	1	1	1	21.3	546		Low
CAD8076936.1	unnamed protein product [Paramecium sonneborni]	59.4327	1.87	1	1	1	21.3	546		Low
EAS01324.2	TCP-1 (CTT or eukaryotic type II) chaperonin family, beta subunit (macronuclear) [Tetrahymena thermophila SB210]	58.9941	1.86	1	1	1	21.3	546		Low
CAD8138938.1	unnamed protein product [Paramecium pentaurelia]	59.3926	1.87	1	1	1	21.3	546		Low
CAD8054686.1	unnamed protein product [Paramecium sonneborni]	59.3976	1.87	1	1	1	21.3	546		Low
XP_001427780.1	uncharacterized protein GSPATT00005131001 [Paramecium tetraurelia]	59.4889	1.87	1	1	1	21.3	546		Low
CAD8135975.1	unnamed protein product [Paramecium octaurelia]	59.3156	1.87	1	1	1	21.3	546		Low
XP_001021569.2	TCP-1 (CTT or eukaryotic type II) chaperonin family, beta subunit [Tetrahymena thermophila SB210]	58.9941	1.86	1	1	1	21.3	546		Low
CAD8061810.1	unnamed protein product [Paramecium primaurelia]	46.1337	2.84	1	1	1	27.66	400		Low
CAD8161381.1	unnamed protein product [Paramecium pentaurelia]	46.1588	2.84	1	1	1	27.66	400		Low
CAD8131901.1	unnamed protein product [Paramecium octaurelia]	46.8655	2.81	1	1	1	27.66	400		Low
XP_001437413.1	uncharacterized protein GSPATT00007456001 [Paramecium tetraurelia]	46.1287	2.84	1	1	1	27.66	400		Low
CAD8075321.1	unnamed protein product [Paramecium primaurelia]	46.2088	2.84	1	1	1	27.66	400		Low
EAR96995.1	amine-terminal domain thiolase (macronuclear) [Tetrahymena thermophila SB210]	47.4578	2.78	1	1	1	27.66	400		Low
CAD8080308.1	unnamed protein product [Paramecium sonneborni]	46.1728	2.84	1	1	1	27.66	400		Low
CAD8055575.1	unnamed protein product [Paramecium sonneborni]	46.9104	2.82	1	1	1	27.66	400		Low
CAD8057401.1	unnamed protein product [Paramecium sonneborni]	46.9435	2.81	1	1	1	27.66	400		Low
CAK84980.1	unnamed protein product (macronuclear) [Paramecium tetraurelia]	46.8125	2.81	1	1	1	27.66	400		Low
CAD8168510.1	unnamed protein product [Paramecium pentaurelia]	46.2088	2.84	1	1	1	27.66	400		Low
XP_001017240.1	amine-terminal domain thiolase [Tetrahymena thermophila SB210]	47.4578	2.78	1	1	1	27.66	400		Low
CAK70016.1	unnamed protein product (macronuclear) [Paramecium tetraurelia]	46.1287	2.84	1	1	1	27.66	400		Low
XP_001452377.1	uncharacterized protein GSPATT00019162001 [Paramecium tetraurelia]	46.8125	2.81	1	1	1	27.66	400		Low
CAD8150219.1	unnamed protein product [Paramecium octaurelia]	46.1458	2.84	1	1	1	27.66	400		Low
CAD8140599.1	unnamed protein product [Paramecium pentaurelia]	46.9876	2.81	1	1	1	27.66	400		Low
CAF6776234.1	TPA_asm: unnamed protein product, partial [Tiarina fusa]	23.4572	3.92	1	1	1	21.3	3160		Low
CAH9437661.1	TPA_asm: unnamed protein product, partial [Mesodinium pulex]	23.344	3.92	1	1	1	21.3	3160		Low
CAF6776750.1	TPA_asm: unnamed protein product [Tiarina fusa]	24.0657	3.79	1	1	1	21.3	3160		Low
CAF6776235.1	TPA_asm: unnamed protein product, partial [Tiarina fusa]	23.4572	3.92	1	1	1	21.3	3160		Low
CAH9444236.1	TPA_asm: unnamed protein product, partial [Mesodinium pulex]	43.9651	3.15	1	1	1	21.3	323		Low
XP_001031847.2	60S ribosomal protein L7 [Tetrahymena thermophila SB210]	27.6142	4.18	1	1	1	22.02	2200		Low
>pdb|4V8P|BV Chain BV, 60S RIBOSOMAL PROTEIN L7	Chain BV, 60S RIBOSOMAL PROTEIN L7	27.6142	4.18	1	1	1	22.02	2200		Low
EAR84184.2	60S ribosomal protein L7 (macronuclear) [Tetrahymena thermophila SB210]	27.6142	4.18	1	1	1	22.02	2200		Low
>pdb|4V8P|EV Chain EV, 60S RIBOSOMAL PROTEIN L7	Chain EV, 60S RIBOSOMAL PROTEIN L7	27.6142	4.18	1	1	1	22.02	2200		Low
>pdb|4V8P|CV Chain CV, 60S RIBOSOMAL PROTEIN L7	Chain CV, 60S RIBOSOMAL PROTEIN L7	27.6142	4.18	1	1	1	22.02	2200		Low
>pdb|4V8P|GV Chain GV, 60S RIBOSOMAL PROTEIN L7	Chain GV, 60S RIBOSOMAL PROTEIN L7	27.6142	4.18	1	1	1	22.02	2200		Low
>sp|P0DJ13.1|RL7_TETTH RecName: Full=Large ribosomal subunit protein uL30; AltName: Full=60S ribosomal protein L7	RecName: Full=Large ribosomal subunit protein uL30; AltName: Full=60S ribosomal protein L7	27.6142	4.18	1	1	1	22.02	2200		Low
XP_001031981.2	60S ribosomal protein L2/L8 [Tetrahymena thermophila SB210]	28.6498	4.17	1	1	1	21.3	3390		Low
>pdb|4V8P|CA Chain CA, RPL8	Chain CA, RPL8	28.6498	4.17	1	1	1	21.3	3390		Low
EAR84318.2	60S ribosomal protein L2/L8 (macronuclear) [Tetrahymena thermophila SB210]	28.6498	4.17	1	1	1	21.3	3390		Low
>pdb|4V8P|EA Chain EA, RPL8	Chain EA, RPL8	28.6498	4.17	1	1	1	21.3	3390		Low
>sp|P0DJ52.1|RL8_TETTS RecName: Full=Large ribosomal subunit protein uL2; AltName: Full=60S ribosomal protein L8	RecName: Full=Large ribosomal subunit protein uL2; AltName: Full=60S ribosomal protein L8	28.6498	4.17	1	1	1	21.3	3390		Low
>pdb|4V8P|GA Chain GA, RPL8	Chain GA, RPL8	28.6498	4.17	1	1	1	21.3	3390		Low
>pdb|4V8P|BA Chain BA, RPL8	Chain BA, RPL8	28.6498	4.17	1	1	1	21.3	3390		Low
AAK30570.1	cytoplasmic dynein 1, partial [Tetrahymena thermophila]	525.465	0.24	1	1	1	21.3			Low
KRX03457.1	P-loop containing nucleoside triphosphate hydrolase [Pseudocohnilembus persalinus]	479.163	0.27	1	1	1	21.3			Low
XP_001014626.2	dynein heavy chain, cytoplasmic protein [Tetrahymena thermophila SB210]	526.92	0.24	1	1	1	21.3			Low
EAR94592.2	dynein heavy chain, cytoplasmic protein (macronuclear) [Tetrahymena thermophila SB210]	526.92	0.24	1	1	1	21.3			Low
OMJ83573.1	hypothetical protein SteCoe_15482 [Stentor coeruleus]	48.6965	2.76	1	1	2	21.3	111		Moderate
CAC87940.1	N-ethylmaleimide sensitive factor [Paramecium tetraurelia]	84.6725	1.6	1	1	2	21.3	111		Moderate
XP_004032080.1	hypothetical protein IMG5_130850 [Ichthyophthirius multifiliis]	37.8038	3.66	1	1	2	21.3	111		Moderate
KRX05254.1	P-loop containing nucleoside triphosphate hydrolase [Pseudocohnilembus persalinus]	46.4402	2.9	1	1	2	21.3	111		Moderate
KRX00447.1	P-loop containing nucleoside triphosphate hydrolase [Pseudocohnilembus persalinus]	52.6946	2.55	1	1	2	21.3	111		Moderate
XP_001022453.1	AAA-type ATPase [Tetrahymena thermophila SB210]	55.1262	2.46	1	1	2	21.3	111		Moderate
CDW76465.1	atpases of the aaa+ class [Stylonychia lemnae]	53.547	2.58	1	1	2	21.3	111		Moderate
XP_001431610.1	uncharacterized protein GSPATT00006065001 [Paramecium tetraurelia]	85.3478	1.6	1	1	2	21.3	111		Moderate
CAK74782.1	unnamed protein product (macronuclear) [Paramecium tetraurelia]	84.6725	1.6	1	1	2	21.3	111		Moderate
OMJ84423.1	hypothetical protein SteCoe_14502 [Stentor coeruleus]	48.0677	2.79	1	1	2	21.3	111		Moderate
CAK79486.1	unnamed protein product (macronuclear) [Paramecium tetraurelia]	84.6626	1.6	1	1	2	21.3	111		Moderate
TNV78336.1	hypothetical protein FGO68_gene6957 [Halteria grandinella]	47.7218	2.83	1	1	2	21.3	111		Moderate
CAC87941.1	N-ethylmaleimide sensitive factor [Paramecium tetraurelia]	84.6626	1.6	1	1	2	21.3	111		Moderate
XP_001446883.1	uncharacterized protein GSPATT00014432001 [Paramecium tetraurelia]	84.6626	1.6	1	1	2	21.3	111		Moderate
TNV83988.1	hypothetical protein FGO68_gene11828 [Halteria grandinella]	36.9034	3.6	1	1	2	21.3	111		Moderate
XP_001434947.1	uncharacterized protein GSPATT00006857001 [Paramecium tetraurelia]	49.2838	2.82	1	1	2	21.3	111		Moderate
EAS02208.1	AAA-type ATPase (macronuclear) [Tetrahymena thermophila SB210]	55.1262	2.46	1	1	2	21.3	111		Moderate
EAR86317.2	vacuolar protein sorting-associated protein 4b (macronuclear) [Tetrahymena thermophila SB210]	49.5504	2.73	1	1	2	21.3	111		Moderate
CDW72669.1	vps4p [Stylonychia lemnae]	49.9382	2.68	1	1	2	21.3	111		Moderate
CAD8160949.1	unnamed protein product [Paramecium octaurelia]	84.7157	1.6	1	1	2	21.3	111		Moderate
EGR30493.1	hypothetical protein IMG5_130850 [Ichthyophthirius multifiliis]	37.8038	3.66	1	1	2	21.3	111		Moderate
OMJ75352.1	hypothetical protein SteCoe_25506 [Stentor coeruleus]	48.0988	2.79	1	1	2	21.3	111		Moderate
KRX05365.1	P-loop containing nucleoside triphosphate hydrolase [Pseudocohnilembus persalinus]	83.4558	1.63	1	1	2	21.3	111		Moderate
XP_004034911.1	vacuolar sorting protein, putative [Ichthyophthirius multifiliis]	50.5068	2.69	1	1	2	21.3	111		Moderate
EGR31425.1	vacuolar sorting protein, putative [Ichthyophthirius multifiliis]	50.5068	2.69	1	1	2	21.3	111		Moderate
CAK67550.1	unnamed protein product (macronuclear) [Paramecium tetraurelia]	49.2838	2.82	1	1	2	21.3	111		Moderate
CAK64212.1	unnamed protein product (macronuclear) [Paramecium tetraurelia]	85.3478	1.6	1	1	2	21.3	111		Moderate
CAE1058901.1	unnamed protein product [Schmidingerella taraikaensis]	47.8231	2.8	1	1	2	21.3	111		Moderate
CDW73141.1	vacuolar protein sorting-associated protein 4b [Stylonychia lemnae]	47.9701	2.8	1	1	2	21.3	111		Moderate
XP_001442179.1	uncharacterized protein GSPATT00010950001 [Paramecium tetraurelia]	84.6725	1.6	1	1	2	21.3	111		Moderate
XP_977097.2	vacuolar protein sorting-associated protein 4b [Tetrahymena thermophila SB210]	49.5504	2.73	1	1	2	21.3	111		Moderate
CAF8384949.1	TPA_asm: unnamed protein product, partial [uncultured Stichotrichia]	49.8212	2.3	1	1	2	21.3	205		Moderate
TNV84070.1	hypothetical protein FGO68_gene15917 [Halteria grandinella]	48.1617	2.38	1	1	2	21.3	205		Moderate
EAR91113.2	tyrosine phosphatase, putative (macronuclear) [Tetrahymena thermophila SB210]	38.174	4.01	1	1	2	31.76	344		Moderate
KRX02244.1	hypothetical protein PPERSA_04866 [Pseudocohnilembus persalinus]	45.642	3.31	1	1	2	31.76	344		Moderate
XP_001011358.2	tyrosine phosphatase, putative [Tetrahymena thermophila SB210]	38.174	4.01	1	1	2	31.76	344		Moderate
XP_001461647.1	uncharacterized protein GSPATT00026597001 [Paramecium tetraurelia]	10.0294	11.49	1	1	1	21.3	1260		Low
XP_001444710.1	uncharacterized protein GSPATT00012821001 [Paramecium tetraurelia]	10.2827	11.24	1	1	1	21.3	1260		Low
ABB36599.1	small ubiquitin-related modifier II (macronuclear) [Paramecium tetraurelia]	10.2087	11.24	1	1	1	21.3	1260		Low
CAD8146011.1	unnamed protein product [Paramecium octaurelia]	10.2087	11.24	1	1	1	21.3	1260		Low
CAD8074871.1	unnamed protein product [Paramecium sonneborni]	10.2206	11.24	1	1	1	21.3	1260		Low
CAK81853.1	unnamed protein product (macronuclear) [Paramecium tetraurelia]	10.2087	11.24	1	1	1	21.3	1260		Low
CAD8076256.1	unnamed protein product [Paramecium sonneborni]	10.3097	11.24	1	1	1	21.3	1260		Low
CAD8180489.1	unnamed protein product [Paramecium octaurelia]	10.0294	11.49	1	1	1	21.3	1260		Low
XP_001436187.1	uncharacterized protein GSPATT00007001001 [Paramecium tetraurelia]	10.1806	11.24	1	1	1	21.3	1260		Low
ABB36600.1	small ubiquitin-related modifier III (macronuclear) [Paramecium tetraurelia]	10.2257	11.24	1	1	1	21.3	1260		Low
CAK77313.1	unnamed protein product (macronuclear) [Paramecium tetraurelia]	10.2827	11.24	1	1	1	21.3	1260		Low
CAK94274.1	unnamed protein product (macronuclear) [Paramecium tetraurelia]	10.0294	11.49	1	1	1	21.3	1260		Low
CAK77722.1	unnamed protein product (macronuclear) [Paramecium tetraurelia]	10.2257	11.24	1	1	1	21.3	1260		Low
CAK68790.1	unnamed protein product (macronuclear) [Paramecium tetraurelia]	10.1806	11.24	1	1	1	21.3	1260		Low
CAD8060309.1	unnamed protein product [Paramecium primaurelia]	10.2227	11.24	1	1	1	21.3	1260		Low
CAD8105502.1	unnamed protein product [Paramecium sonneborni]	10.505	10.99	1	1	1	21.3	1260		Low
CAD8160306.1	unnamed protein product [Paramecium pentaurelia]	10.2227	11.24	1	1	1	21.3	1260		Low
CAD8158644.1	unnamed protein product [Paramecium pentaurelia]	10.3058	11.24	1	1	1	21.3	1260		Low
CAD8067588.1	unnamed protein product [Paramecium primaurelia]	10.3058	11.24	1	1	1	21.3	1260		Low
CAD8158625.1	unnamed protein product [Paramecium octaurelia]	10.2257	11.24	1	1	1	21.3	1260		Low
CAD8145723.1	unnamed protein product [Paramecium octaurelia]	10.2336	11.24	1	1	1	21.3	1260		Low
XP_001449250.1	uncharacterized protein GSPATT00016666001 [Paramecium tetraurelia]	10.2087	11.24	1	1	1	21.3	1260		Low
CAD8098657.1	unnamed protein product [Paramecium primaurelia]	10.2226	11.36	1	1	1	21.3	1260		Low
CAD8199379.1	unnamed protein product [Paramecium pentaurelia]	10.1925	11.36	1	1	1	21.3	1260		Low
CAD8064398.1	unnamed protein product [Paramecium sonneborni]	21.599	5.49	1	1	1	21.3	1260		Low
XP_001445119.1	uncharacterized protein GSPATT00013187001 [Paramecium tetraurelia]	10.2257	11.24	1	1	1	21.3	1260		Low
CAD8153119.1	unnamed protein product [Paramecium pentaurelia]	10.2487	11.24	1	1	1	21.3	1260		Low
CAD8058591.1	unnamed protein product [Paramecium primaurelia]	10.2487	11.24	1	1	1	21.3	1260		Low
CAD8145121.1	unnamed protein product [Paramecium pentaurelia]	10.2667	11.24	1	1	1	21.3	1260		Low
ABB36598.1	small ubiquitin-related modifier I (macronuclear) [Paramecium tetraurelia]	10.1806	11.24	1	1	1	21.3	1260		Low
CAF6775345.1	TPA_asm: unnamed protein product, partial [Tiarina fusa]	24.7222	4.61	1	1	1	21.3	4360		Low
XP_004024128.1	ribosomal protein, putative [Ichthyophthirius multifiliis]	24.036	6.86	1	1	1	28.76	5370		Low
>pdb|4V8P|GL Chain GL, RIBOSOMAL PROTEIN L15	Chain GL, RIBOSOMAL PROTEIN L15	24.076	6.86	1	1	1	28.76	5370		Low
XP_001029813.1	60S ribosomal protein L15 [Tetrahymena thermophila SB210]	24.076	6.86	1	1	1	28.76	5370		Low
EGR27244.1	ribosomal protein, putative [Ichthyophthirius multifiliis]	24.036	6.86	1	1	1	28.76	5370		Low
>sp|Q22A30.1|RL15_TETTS RecName: Full=Large ribosomal subunit protein eL15; AltName: Full=60S ribosomal protein L15	RecName: Full=Large ribosomal subunit protein eL15; AltName: Full=60S ribosomal protein L15	24.076	6.86	1	1	1	28.76	5370		Low
>pdb|4V8P|BL Chain BL, RIBOSOMAL PROTEIN L15	Chain BL, RIBOSOMAL PROTEIN L15	24.076	6.86	1	1	1	28.76	5370		Low
>pdb|4V8P|EL Chain EL, RIBOSOMAL PROTEIN L15	Chain EL, RIBOSOMAL PROTEIN L15	24.076	6.86	1	1	1	28.76	5370		Low
EAR82158.1	60S ribosomal protein L15 (macronuclear) [Tetrahymena thermophila SB210]	24.076	6.86	1	1	1	28.76	5370		Low
>pdb|4V8P|CL Chain CL, RIBOSOMAL PROTEIN L15	Chain CL, RIBOSOMAL PROTEIN L15	24.076	6.86	1	1	1	28.76	5370		Low
CAH9708067.1	TPA_asm: unnamed protein product, partial [uncultured Strombidinopsis]	45.1285	2.12	1	1	1	21.3	2720		Low
KRX03485.1	hypothetical protein PPERSA_02864 [Pseudocohnilembus persalinus]	78.9948	1.47	1	1	1	22.04	261		Low
EAR86332.2	cytoplasmic-like aconitate hydratase (macronuclear) [Tetrahymena thermophila SB210]	99.7908	1.44	1	1	1	22.24			Low
EGR29895.1	hypothetical protein IMG5_146680 [Ichthyophthirius multifiliis]	101.186	1.43	1	1	1	22.24			Low
XP_977148.2	cytoplasmic-like aconitate hydratase [Tetrahymena thermophila SB210]	99.7908	1.44	1	1	1	22.24			Low
XP_004031131.1	hypothetical protein IMG5_146680 [Ichthyophthirius multifiliis]	101.186	1.43	1	1	1	22.24			Low
XP_004030824.1	hypothetical protein IMG5_153090 [Ichthyophthirius multifiliis]	22.8808	6.06	1	1	1	22.24	5710		Low
EGR29588.1	hypothetical protein IMG5_153090 [Ichthyophthirius multifiliis]	22.8808	6.06	1	1	1	22.24	5710		Low
CAF6826769.1	TPA_asm: unnamed protein product, partial [Tiarina fusa]	25.7981	6.22	1	1	1	21.3			Low
KRX10091.1	Coatomer/clathrin adaptor appendage, Ig-like subdomain [Pseudocohnilembus persalinus]	98.3074	1.48	1	1	1	22.07			Low
KRX02219.1	hypothetical protein PPERSA_04841 [Pseudocohnilembus persalinus]	32.5941	3.3	1	1	1	21.3	8800		Low
KRW99149.1	hypothetical protein PPERSA_07392 [Pseudocohnilembus persalinus]	65.5088	1.77	1	1	1	21.3			Low
CDW80780.1	tyrosine-trna ligase [Stylonychia lemnae]	89.3839	1.3	1	1	1	21.3			Low
CAK89877.1	unnamed protein product (macronuclear) [Paramecium tetraurelia]	37.6205	2.92	1	1	1	22.19	496		Low
XP_001460949.1	uncharacterized protein GSPATT00025896001 [Paramecium tetraurelia]	38.3252	2.87	1	1	1	22.19	496		Low
EAR84154.3	NAD-dependent isocitrate dehydrogenase (macronuclear) [Tetrahymena thermophila SB210]	38.7991	2.81	1	1	1	22.19	496		Low
CAK93552.1	unnamed protein product (macronuclear) [Paramecium tetraurelia]	38.3252	2.87	1	1	1	22.19	496		Low
CAD8193291.1	unnamed protein product [Paramecium pentaurelia]	38.2692	2.87	1	1	1	22.19	496		Low
CAD8184262.1	unnamed protein product [Paramecium pentaurelia]	38.3692	2.87	1	1	1	22.19	496		Low
CAD8109894.1	unnamed protein product [Paramecium sonneborni]	38.2731	2.87	1	1	1	22.19	496		Low
XP_001031817.3	NAD-dependent isocitrate dehydrogenase [Tetrahymena thermophila SB210]	38.7991	2.81	1	1	1	22.19	496		Low
CAD8104267.1	unnamed protein product [Paramecium sonneborni]	38.2812	2.87	1	1	1	22.19	496		Low
CAD8190556.1	unnamed protein product [Paramecium octaurelia]	38.3112	2.87	1	1	1	22.19	496		Low
CAD8169450.1	unnamed protein product [Paramecium octaurelia]	38.2752	2.87	1	1	1	22.19	496		Low
CAD8090426.1	unnamed protein product [Paramecium primaurelia]	38.2692	2.87	1	1	1	22.19	496		Low
XP_004065515.1	isocitrate dehydrogenase, putative [Ichthyophthirius multifiliis]	39.2233	2.81	1	1	1	22.19	496		Low
XP_001457274.1	uncharacterized protein GSPATT00023050001 [Paramecium tetraurelia]	37.6205	2.92	1	1	1	22.19	496		Low
CAD8089922.1	unnamed protein product [Paramecium primaurelia]	38.3692	2.87	1	1	1	22.19	496		Low
EGR30269.1	isocitrate dehydrogenase, putative [Ichthyophthirius multifiliis]	39.2233	2.81	1	1	1	22.19	496		Low
CAD8049364.1	unnamed protein product [Paramecium sonneborni]	40.0813	3.33	1	1	1	21.93	379		Low
[truncated: 264 more rows]
